# Supplementary material for: Comparative Transcriptome Analysis of the Accumulation of Anthocyanins Revealed the Underlying Metabolic and Molecular Mechanisms of Purple Pod Coloration in Okra (Abelmoschus esculentus L.)
Source: Foods. 2021 Sep 14;10(9):2180. doi: 10.3390/foods10092180 (PMC8471371; doi:10.3390/foods10092180)
Supplement: Supplementary file 1 [file foods-10-02180-s001.zip]

Archive with 7 entries (6 files):
- Supplementary Tables and Figures/
- Supplementary Tables and Figures/Supplementary Figure 1.pdf
- Supplementary Tables and Figures/Supplementary Figure 2.pdf
- Supplementary Tables and Figures/Supplementary Figure 3.pdf
- Supplementary Tables and Figures/Supplementary Figure 4.pdf
- Supplementary Tables and Figures/Supplementary Tables 1-8.xlsx
- Supplementary Tables and Figures/Unigenes identified in okra.fa
