# Supplementary material for: Comparative Transcriptome Analysis of the Accumulation of Anthocyanins Revealed the Underlying Metabolic and Molecular Mechanisms of Purple Pod Coloration in Okra (Abelmoschus esculentus L.)
Source: Foods. 2021 Sep 14;10(9):2180. doi: 10.3390/foods10092180 (PMC8471371; doi:10.3390/foods10092180)
Supplement: Supplementary file 1 [file foods-10-02180-s001.zip › Supplementary Tables and Figures/Supplementary Tables 1-8.xlsx]

## Sheet: Table S1
Table S1. Summary of the illumina sequencing of okra.
Sample	B_1	B_2	B_3	BR_1	BR_2	BR_3	HY_1	HY_2	HY_3	JO_1	JO_2	JO_3
Raw Reads	55326518	41183348	49470054	58324214	62829876	53268426	51329126	54027584	55377812	43334138	44454358	43080492
Clean Reads	53240602	39705416	47320050	55708232	59703150	51944308	49435466	51541360	53347488	41959188	41720676	41433842
Clean Base(G)	7.99	5.96	7.1	8.36	8.96	7.79	7.42	7.73	8	6.29	6.26	6.22
Error Rate(%)	0.04	0.04	0.04	0.04	0.04	0.04	0.04	0.04	0.04	0.04	0.04	0.04
Q20(%)	94.61	94.7	94.95	94.56	94.8	94.59	94.71	94.5	94.58	94.68	95.23	95.1
Q30(%)	88.19	88.23	88.79	88.06	88.6	88.12	88.4	87.97	88.11	88.22	89.38	89.01
GC Content(%)	45.11	45.05	45.14	45.06	45.11	45.09	45.22	45.15	44.95	45.38	45.44	45.54

## Sheet: Table S2
Table S2. A brief summary of the sequence assembly after illumina sequencing of okra.
Type	Number	Mean Length	N50	N90	Total Bases
Transcript	440988	805	1062	389	355107378
Unigene	404809	852	1091	425	344871913

## Sheet: Table S3
Table S3. Summary of the sequence annotation after illumina sequencing of okra.
Database	Number of Genes	Percentage (%)
KEGG	242070	59.8
NR	347717	85.9
SwissProt	249433	61.62
Trembl	346635	85.63
KOG	200503	49.53
GO	296818	73.32
Pfam	227299	56.15
Annotated in at least one Database	348785	86.16
Total Unigenes	404809	100

## Sheet: Table S4
Table S4. Summary of the differential expression unigenes for B vs BR, B vs HY, and B vs JO
group	total	down	up
B_vs_BR	23177	10870	12307
B_vs_HY	32596	14545	18051
B_vs_JO	22562	15181	7381

## Sheet: Table S5
Table S5. The functional annotation of the genes falling into subclass 2.
Gene	Group	KEGG	NR	Swissprot	Tremble	KOG	GO	Pfam
Cluster-2683.3120	2	K24028 salicylic acid 3-hydroxylase [EC:1.14.11.-] | (RefSeq) protein DMR6-LIKE OXYGENASE 2-like (A)	PREDICTED: protein DMR6-LIKE OXYGENASE 2-like [Gossypium arboreum]	RecName: Full=Protein DMR6-LIKE OXYGENASE 2 {ECO:0000303|PubMed:25376907}; EC=1.14.11.- {ECO:0000255|PROSITE-ProRule:PRU00805}; AltName: Full=2-oxoglutarate (2OG)-Fe(II) oxygenase-like protein DLO2 {ECO:0000303|PubMed:25376907}; AltName: Full=Salicylate 3-hydroxylase DLO2 {ECO:0000305}; Short=S3H DLO2 {ECO:0000305}; Short=SA 3-hydroxylase DLO2 {ECO:0000305}; Short=Salicylic acid 3-hydroxylase DLO…	SubName: Full=Uncharacterized protein {ECO:0000313|EMBL:KJB24011.1};	Iron/ascorbate family oxidoreductases	GO:0051213,dioxygenase activity; GO:0046872,metal ion binding; GO:0002229,defense response to oomycetes; GO:0046244,salicylic acid catabolic process	2OG-Fe(II) oxygenase superfamily
Cluster-2683.138731	2	K23977 L-glutamine---4-(methylsulfanyl)-2-oxobutanoate aminotransferase [EC:2.6.1.117] | (RefSeq) probable N-succinyldiaminopimelate aminotransferase DapC (A)	PREDICTED: probable N-succinyldiaminopimelate aminotransferase DapC [Gossypium hirsutum]	RecName: Full=Aspartate aminotransferase; Short=PpAAT; EC=2.6.1.1; Flags: Precursor;	SubName: Full=probable N-succinyldiaminopimelate aminotransferase DapC {ECO:0000313|RefSeq:XP_016742002.1};	Kynurenine aminotransferase, glutamine transaminase K	GO:0009507,chloroplast; GO:0004069,L-aspartate:2-oxoglutarate aminotransferase activity; GO:0080130,L-phenylalanine:2-oxoglutarate aminotransferase activity; GO:0030170,pyridoxal phosphate binding; GO:0009058,biosynthetic process	Aminotransferase class I and II
Cluster-2683.141731	2	K23947 2-oxoglutarate-dependent dioxygenase [EC:1.14.11.-] | (RefSeq) cl5678_1; uncharacterized protein LOC100272363 (A)	PREDICTED: probable 2-oxoglutarate-dependent dioxygenase AOP1 [Gossypium arboreum]	RecName: Full=Probable 2-oxoglutarate-dependent dioxygenase AOP1.2; EC=1.14.11.-;	SubName: Full=Uncharacterized protein {ECO:0000313|EMBL:KHG27363.1};	Iron/ascorbate family oxidoreductases	GO:0051213,dioxygenase activity; GO:0046872,metal ion binding	2OG-Fe(II) oxygenase superfamily
Cluster-2683.176439	2	K23877 xyloglucan O-acetyltransferase | (RefSeq) protein ALTERED XYLOGLUCAN 4-like (A)	protein trichome birefringence-like 11 isoform X2 [Durio zibethinus]	RecName: Full=Protein trichome birefringence-like 11;	SubName: Full=protein trichome birefringence-like 10 isoform X1 {ECO:0000313|RefSeq:XP_016732046.1};	--	GO:0005794,Golgi apparatus; GO:0016021,integral component of membrane; GO:0016413,O-acetyltransferase activity; GO:0071554,cell wall organization or biogenesis	GDSL/SGNH-like Acyl-Esterase family found in Pmr5 and Cas1p
Cluster-2683.66790	2	K23872 putative homogalacturonan methyltransferase [EC:2.1.1.-] | (RefSeq) hypothetical protein (A)	hypothetical protein F383_12718 [Gossypium arboreum]	RecName: Full=Probable methyltransferase PMT23; EC=2.1.1.-;	SubName: Full=Uncharacterized protein {ECO:0000313|EMBL:KHG30668.1};	--	GO:0005737,cytoplasm; GO:0005768,endosome; GO:0005794,Golgi apparatus; GO:0000139,Golgi membrane; GO:0016021,integral component of membrane; GO:0005802,trans-Golgi network; GO:0008757,S-adenosylmethionine-dependent methyltransferase activity; GO:0032259,methylation	Putative S-adenosyl-L-methionine-dependent methyltransferase
Cluster-2683.288947	2	K23806 alpha-guaiene 2-oxidase | (RefSeq) CYP71BE5; premnaspirodiene oxygenase-like (A)	Cytochrome P450 [Gossypium arboreum]	RecName: Full=Cytochrome P450 71D10; EC=1.14.-.-;	SubName: Full=Cytochrome P450 {ECO:0000313|EMBL:KHG23439.1};	Cytochrome P450 CYP2 subfamily	GO:0016020,membrane; GO:0020037,heme binding; GO:0005506,iron ion binding; GO:0016709,oxidoreductase activity, acting on paired donors, with incorporation or reduction of molecular oxygen, NAD(P)H as one donor, and incorporation of one atom of oxygen; GO:0044550,secondary metabolite biosynthetic process	Cytochrome P450
Cluster-2683.227700	2	K23558 plant 3beta-hydroxysteroid-4alpha-carboxylate 3-dehydrogenase [EC:1.1.1.418] | (RefSeq) 3beta-hydroxysteroid- dehydrogenase/decarboxylase-like isoform X1 (A)	PREDICTED: 3beta-hydroxysteroid-dehydrogenase/decarboxylase-like isoform X1 [Gossypium arboreum]	RecName: Full=3beta-hydroxysteroid-dehydrogenase/decarboxylase isoform 3; Short=At3BETAHSD/D3; EC=1.1.1.170; AltName: Full=4alpha-carboxysterol-C3-dehydrogenase/C4-decarboxylase isoform 1-3; AltName: Full=Reticulon-like protein B20; Short=AtRTNLB20; AltName: Full=Sterol-4-alpha-carboxylate 3-dehydrogenase 3, decarboxylating;	RecName: Full=Reticulon-like protein {ECO:0000256|RuleBase:RU363132};	C-3 sterol dehydrogenase/3-beta-hydroxysteroid dehydrogenase and related dehydrogenases	GO:0005789,endoplasmic reticulum membrane; GO:0016021,integral component of membrane; GO:0005886,plasma membrane; GO:0009506,plasmodesma; GO:0003854,3-beta-hydroxy-delta5-steroid dehydrogenase activity; GO:0103066,4alpha-carboxy-4beta-methyl-5alpha-cholesta-8-en-3beta-ol:NAD(P)+ 3-oxidoreductase (decarboxylating) activity; GO:0103067,4alpha-carboxy-5alpha-cholesta-8-en-3beta-ol:NAD(P)+ 3-dehydrog…	3-beta hydroxysteroid dehydrogenase/isomerase family
Cluster-2683.309575	2	K23558 plant 3beta-hydroxysteroid-4alpha-carboxylate 3-dehydrogenase [EC:1.1.1.418] | (RefSeq) 3beta-hydroxysteroid- dehydrogenase/decarboxylase-like isoform X1 (A)	PREDICTED: 3beta-hydroxysteroid-dehydrogenase/decarboxylase-like isoform X1 [Gossypium arboreum]	RecName: Full=3beta-hydroxysteroid-dehydrogenase/decarboxylase isoform 3; Short=At3BETAHSD/D3; EC=1.1.1.170; AltName: Full=4alpha-carboxysterol-C3-dehydrogenase/C4-decarboxylase isoform 1-3; AltName: Full=Reticulon-like protein B20; Short=AtRTNLB20; AltName: Full=Sterol-4-alpha-carboxylate 3-dehydrogenase 3, decarboxylating;	RecName: Full=Reticulon-like protein {ECO:0000256|RuleBase:RU363132};	C-3 sterol dehydrogenase/3-beta-hydroxysteroid dehydrogenase and related dehydrogenases	GO:0005789,endoplasmic reticulum membrane; GO:0016021,integral component of membrane; GO:0005886,plasma membrane; GO:0009506,plasmodesma; GO:0003854,3-beta-hydroxy-delta5-steroid dehydrogenase activity; GO:0103066,4alpha-carboxy-4beta-methyl-5alpha-cholesta-8-en-3beta-ol:NAD(P)+ 3-oxidoreductase (decarboxylating) activity; GO:0103067,4alpha-carboxy-5alpha-cholesta-8-en-3beta-ol:NAD(P)+ 3-dehydrog…	3-beta hydroxysteroid dehydrogenase/isomerase family
Cluster-2683.118123	2	K23541 Ca2+/H+ antiporter, TMEM165/GDT1 family | (RefSeq) pentatricopeptide repeat-containing protein At2g03880, mitochondrial (A)	PREDICTED: pentatricopeptide repeat-containing protein At3g24000, mitochondrial-like [Gossypium arboreum]	RecName: Full=Pentatricopeptide repeat-containing protein At3g24000, mitochondrial; Flags: Precursor;	SubName: Full=Uncharacterized protein {ECO:0000313|EMBL:KJB12708.1};	FOG: PPR repeat	GO:0043231,intracellular membrane-bounded organelle; GO:0005739,mitochondrion; GO:0004519,endonuclease activity; GO:0003723,RNA binding; GO:0008270,zinc ion binding; GO:0009451,RNA modification	PPR repeat
Cluster-2683.14488	2	K23490 cytochrome b5 | (RefSeq) cytochrome b5-like (A)	PREDICTED: cytochrome b5-like [Gossypium hirsutum]	RecName: Full=Cytochrome b5;	SubName: Full=cytochrome b5-like {ECO:0000313|RefSeq:XP_016712158.1};	Cytochrome b5	GO:0005789,endoplasmic reticulum membrane; GO:0016021,integral component of membrane; GO:0031090,organelle membrane; GO:0020037,heme binding; GO:0046872,metal ion binding; GO:0055114,oxidation-reduction process	Cytochrome b5-like Heme/Steroid binding domain
Cluster-2683.90139	2	K23490 cytochrome b5 | (RefSeq) cytochrome b5-like (A)	cytochrome b5-like [Durio zibethinus]	RecName: Full=Cytochrome b5 isoform E {ECO:0000303|PubMed:19054355}; Short=AtCb5-E {ECO:0000303|PubMed:19054355}; AltName: Full=Cytochrome b5 isoform 1; AltName: Full=Cytochrome b5 isoform A {ECO:0000303|PubMed:22384013}; Short=AtCb5-A {ECO:0000303|PubMed:22384013};	SubName: Full=Uncharacterized protein {ECO:0000313|EMBL:KJB46878.1};	Cytochrome b5	GO:0009535,chloroplast thylakoid membrane; GO:0005783,endoplasmic reticulum; GO:0005789,endoplasmic reticulum membrane; GO:0016021,integral component of membrane; GO:0005886,plasma membrane; GO:0005774,vacuolar membrane; GO:0005773,vacuole; GO:0020037,heme binding; GO:0046872,metal ion binding; GO:0055114,oxidation-reduction process	Cytochrome b5-like Heme/Steroid binding domain
Cluster-2683.96999	2	K23341 erlin | (RefSeq) erlin-2-B (A)	PREDICTED: ureide permease 1-like isoform X1 [Gossypium hirsutum]	RecName: Full=Ureide permease 2 {ECO:0000303|PubMed:11971139}; Short=AtUPS2 {ECO:0000303|PubMed:11971139};	SubName: Full=ureide permease 1-like isoform X1 {ECO:0000313|RefSeq:XP_016674506.1};	--	GO:0016021,integral component of membrane; GO:0005886,plasma membrane; GO:0005274,allantoin:proton symporter activity; GO:0005524,ATP binding; GO:0015210,uracil transmembrane transporter activity; GO:0015720,allantoin transport; GO:0043100,pyrimidine nucleobase salvage; GO:0015857,uracil transport	Ureide permease
Cluster-2683.146843	2	K23280 rhamnogalacturonan I rhamnosyltransferase [EC:2.4.1.351] | (RefSeq) uncharacterized protein At1g04910-like (A)	uncharacterized protein LOC111275327 [Durio zibethinus]	RecName: Full=Protein MANNAN SYNTHESIS-RELATED 2 {ECO:0000303|PubMed:22966747}; Short=AtMSR2 {ECO:0000303|PubMed:22966747}; EC=2.4.1.- {ECO:0000305}; AltName: Full=O-fucosyltransferase 12 {ECO:0000305}; Short=O-FucT-12 {ECO:0000305}; AltName: Full=O-fucosyltransferase family protein {ECO:0000312|EMBL:ARJ31412.1};	SubName: Full=Uncharacterized protein {ECO:0000313|EMBL:KJB56404.1};	--	GO:0005768,endosome; GO:0005794,Golgi apparatus; GO:0000139,Golgi membrane; GO:0016021,integral component of membrane; GO:0009505,plant-type cell wall; GO:0005802,trans-Golgi network; GO:0051753,mannan synthase activity; GO:0016757,transferase activity, transferring glycosyl groups; GO:0052325,cell wall pectin biosynthetic process; GO:0006004,fucose metabolic process; GO:0010412,mannan metabolic …	GDP-fucose protein O-fucosyltransferase
Cluster-2683.349106	2	K23280 rhamnogalacturonan I rhamnosyltransferase [EC:2.4.1.351] | (RefSeq) uncharacterized protein At1g04910-like (A)	hypothetical protein B456_009G229500 [Gossypium raimondii]	RecName: Full=O-fucosyltransferase 31 {ECO:0000305}; Short=O-FucT-31 {ECO:0000305}; EC=2.4.1.- {ECO:0000305}; AltName: Full=O-fucosyltransferase family protein {ECO:0000305};	SubName: Full=Uncharacterized protein {ECO:0000313|EMBL:KJB58883.1};	--	GO:0016021,integral component of membrane; GO:0016757,transferase activity, transferring glycosyl groups; GO:0006004,fucose metabolic process; GO:0006486,protein glycosylation	GDP-fucose protein O-fucosyltransferase
Cluster-2683.238770	2	K23280 rhamnogalacturonan I rhamnosyltransferase [EC:2.4.1.351] | (RefSeq) uncharacterized protein At1g04910 (A)	PREDICTED: uncharacterized protein At1g04910-like isoform X1 [Gossypium hirsutum]	RecName: Full=O-fucosyltransferase 9 {ECO:0000305}; Short=O-FucT-9 {ECO:0000305}; EC=2.4.1.- {ECO:0000305}; AltName: Full=O-fucosyltransferase family protein {ECO:0000312|EMBL:ARJ31458.1};	SubName: Full=uncharacterized protein At1g04910-like isoform X1 {ECO:0000313|RefSeq:XP_016693848.1};	--	GO:0016021,integral component of membrane; GO:0016757,transferase activity, transferring glycosyl groups; GO:0006004,fucose metabolic process; GO:0006486,protein glycosylation	GDP-fucose protein O-fucosyltransferase
Cluster-2683.72433	2	K23280 rhamnogalacturonan I rhamnosyltransferase [EC:2.4.1.351] | (RefSeq) uncharacterized LOC102714008 (A)	BAG-associated GRAM protein 1-like isoform X4 [Durio zibethinus]	RecName: Full=BAG-associated GRAM protein 1 {ECO:0000303|PubMed:26739014};	SubName: Full=Uncharacterized protein {ECO:0000313|EMBL:KJB27828.1};	Uncharacterized conserved protein, contains GRAM domain	GO:0016021,integral component of membrane; GO:0050832,defense response to fungus	C2 domain
Cluster-2683.123997	2	K23260 scopoletin glucosyltransferase [EC:2.4.1.128] | (RefSeq) scopoletin glucosyltransferase-like (A)	PREDICTED: UDP-glycosyltransferase 92A1-like isoform X1 [Gossypium arboreum]	RecName: Full=UDP-glycosyltransferase 92A1; EC=2.4.1.-;	SubName: Full=UDP-glycosyltransferase 92A1-like isoform X1 {ECO:0000313|RefSeq:XP_016714060.1};	UDP-glucuronosyl and UDP-glucosyl transferase	GO:0043231,intracellular membrane-bounded organelle; GO:0080043,quercetin 3-O-glucosyltransferase activity; GO:0080044,quercetin 7-O-glucosyltransferase activity; GO:0008152,metabolic process	UDP-glucoronosyl and UDP-glucosyl transferase
Cluster-2683.153421	2	K23260 scopoletin glucosyltransferase [EC:2.4.1.128] | (RefSeq) scopoletin glucosyltransferase (A)	scopoletin glucosyltransferase-like [Durio zibethinus]	RecName: Full=Scopoletin glucosyltransferase; EC=2.4.1.128; AltName: Full=Phenylpropanoid:glucosyltransferase 1;	RecName: Full=Glycosyltransferase {ECO:0000256|RuleBase:RU362057}; EC=2.4.1.- {ECO:0000256|RuleBase:RU362057};	UDP-glucuronosyl and UDP-glucosyl transferase	GO:0042802,identical protein binding; GO:0050275,scopoletin glucosyltransferase activity; GO:0008152,metabolic process	UDP-glucoronosyl and UDP-glucosyl transferase
Cluster-2683.158361	2	K23205 THAP domain-containing protein 4 | (RefSeq) UPF0678 fatty acid-binding protein-like protein At1g79260 isoform X1 (A)	PREDICTED: UPF0678 fatty acid-binding protein-like protein At1g79260 [Gossypium hirsutum]	RecName: Full=UPF0678 fatty acid-binding protein-like protein At1g79260;	SubName: Full=UPF0678 fatty acid-binding protein-like protein At1g79260 {ECO:0000313|RefSeq:XP_016703288.1, ECO:0000313|RefSeq:XP_016703289.1};	Uncharacterized conserved protein	GO:0005829,cytosol	Domain of unknown function (DUF1794)
Cluster-2683.165920	2	K22757 glutaminyl-peptide cyclotransferase [EC:2.3.2.5] | (RefSeq) glutaminyl-peptide cyclotransferase-like (A)	PREDICTED: glutaminyl-peptide cyclotransferase-like [Gossypium hirsutum]	RecName: Full=Glutaminyl-peptide cyclotransferase; EC=2.3.2.5; AltName: Full=Glutaminyl cyclase;	SubName: Full=glutaminyl-peptide cyclotransferase-like {ECO:0000313|RefSeq:XP_016699528.1};	--	GO:0005789,endoplasmic reticulum membrane; GO:0016021,integral component of membrane; GO:0005886,plasma membrane; GO:0016603,glutaminyl-peptide cyclotransferase activity; GO:0017186,peptidyl-pyroglutamic acid biosynthetic process, using glutaminyl-peptide cyclotransferase	Glutamine cyclotransferase
Cluster-2683.243116	2	K22745 apoptosis-inducing factor 2 | (RefSeq) apoptosis-inducing factor 2-like (A)	apoptosis-inducing factor 2-like [Herrania umbratica]	--	SubName: Full=FAD/NAD(P)-binding oxidoreductase family protein {ECO:0000313|EMBL:EOY33315.1};	NADH-dehydrogenase (ubiquinone)	GO:0016491,oxidoreductase activity	Pyridine nucleotide-disulphide oxidoreductase
Cluster-2683.96454	2	K22733 magnesium transporter | (RefSeq) probable magnesium transporter NIPA3 isoform X1 (A)	hypothetical protein [Arabidopsis thaliana]	RecName: Full=Probable magnesium transporter NIPA3;	RecName: Full=Probable magnesium transporter {ECO:0000256|RuleBase:RU363078};	Uncharacterized conserved protein	GO:0005769,early endosome; GO:0016021,integral component of membrane; GO:0016020,membrane; GO:0005886,plasma membrane; GO:0015095,magnesium ion transmembrane transporter activity; GO:0015693,magnesium ion transport	Magnesium transporter NIPA
Cluster-2683.235223	2	K22697 sphingomyelin synthase-related protein 1 | (RefSeq) phosphatidylinositol:ceramide inositolphosphotransferase 1-like (A)	phosphatidylinositol:ceramide inositolphosphotransferase 1-like [Durio zibethinus]	RecName: Full=Phosphatidylinositol:ceramide inositolphosphotransferase 1; EC=2.7.8.-; AltName: Full=Inositol-phosphorylceramide synthase 1; Short=AtIPCS1; Short=IPC synthase 1; AltName: Full=Protein ERH1-like2; AltName: Full=Sphingolipid synthase 1;	SubName: Full=phosphatidylinositol:ceramide inositolphosphotransferase 1-like {ECO:0000313|RefSeq:XP_016738982.1};	Uncharacterized conserved protein	GO:0016021,integral component of membrane; GO:0005802,trans-Golgi network; GO:0045140,inositol phosphoceramide synthase activity; GO:0030148,sphingolipid biosynthetic process	PAP2 superfamily C-terminal
Cluster-2683.218577	2	K22684 metacaspase-1 [EC:3.4.22.-] | (RefSeq) uncharacterized LOC105772675 (A)	PREDICTED: metacaspase-9-like [Gossypium arboreum]	RecName: Full=Metacaspase-9; Short=AtMC9; EC=3.4.22.-; Contains: RecName: Full=Metacaspase-9 subunit p20; Contains: RecName: Full=Metacaspase-9 subunit p10; AltName: Full=Metacaspase 2f; Short=AtMCP2f;	SubName: Full=metacaspase-9-like {ECO:0000313|RefSeq:XP_016730655.1};	Metacaspase involved in regulation of apoptosis	GO:0048046,apoplast; GO:0008234,cysteine-type peptidase activity	Caspase domain
Cluster-2683.303368	2	K22683 aspartyl protease family protein [EC:3.4.23.-] | (RefSeq) aspartyl protease family protein 2-like (A)	hypothetical protein B456_001G154400 [Gossypium raimondii]	RecName: Full=Aspartyl protease family protein 2 {ECO:0000305}; EC=3.4.23.- {ECO:0000305}; Flags: Precursor;	SubName: Full=Uncharacterized protein {ECO:0000313|EMBL:KJB09628.1};	Aspartyl protease	GO:0016020,membrane; GO:0009505,plant-type cell wall; GO:0004190,aspartic-type endopeptidase activity; GO:0030163,protein catabolic process; GO:0006508,proteolysis; GO:0080167,response to karrikin	--
Cluster-2683.166155	2	K22614 NLR family CARD domain-containing protein 3 | (RefSeq) protein NLRC3 isoform X1 (A)	PREDICTED: protein NLRC3 isoform X1 [Gossypium arboreum]	RecName: Full=RAN GTPase-activating protein 1; Short=AtRanGAP1; Short=RanGAP1;	SubName: Full=Protein NLRC3 {ECO:0000313|EMBL:KHG03441.1};	LRR-containing protein	GO:0032153,cell division site; GO:0009504,cell plate; GO:0009507,chloroplast; GO:0005635,nuclear envelope; GO:0031965,nuclear membrane; GO:0009524,phragmoplast; GO:0005886,plasma membrane; GO:0005819,spindle; GO:0005096,GTPase activator activity; GO:0000911,cytokinesis by cell plate formation; GO:0006606,protein import into nucleus	Leucine Rich repeat
Cluster-2683.209790	2	K22614 NLR family CARD domain-containing protein 3 | (RefSeq) protein NLRC3 isoform X1 (A)	PREDICTED: protein NLRC3 isoform X1 [Gossypium arboreum]	RecName: Full=RAN GTPase-activating protein 1; Short=AtRanGAP1; Short=RanGAP1;	SubName: Full=Protein NLRC3 {ECO:0000313|EMBL:KHG03441.1};	LRR-containing protein	GO:0032153,cell division site; GO:0009504,cell plate; GO:0009507,chloroplast; GO:0005635,nuclear envelope; GO:0031965,nuclear membrane; GO:0009524,phragmoplast; GO:0005886,plasma membrane; GO:0005819,spindle; GO:0005096,GTPase activator activity; GO:0000911,cytokinesis by cell plate formation; GO:0006606,protein import into nucleus	Leucine Rich repeat
Cluster-2683.58255	2	K22614 NLR family CARD domain-containing protein 3 | (RefSeq) protein NLRC3 isoform X1 (A)	PREDICTED: protein NLRC3 isoform X1 [Gossypium arboreum]	RecName: Full=RAN GTPase-activating protein 1; Short=AtRanGAP1; Short=RanGAP1;	SubName: Full=Protein NLRC3 {ECO:0000313|EMBL:KHG03441.1};	LRR-containing protein	GO:0032153,cell division site; GO:0009504,cell plate; GO:0009507,chloroplast; GO:0005635,nuclear envelope; GO:0031965,nuclear membrane; GO:0009524,phragmoplast; GO:0005886,plasma membrane; GO:0005819,spindle; GO:0005096,GTPase activator activity; GO:0000911,cytokinesis by cell plate formation; GO:0006606,protein import into nucleus	Leucine Rich repeat
Cluster-2683.261246	2	K22547 arsenate reductase [EC:1.20.4.1] | (RefSeq) protein HIGH ARSENIC CONTENT 1, mitochondrial-like isoform X1 (A)	hypothetical protein B456_008G202600 [Gossypium raimondii]	RecName: Full=Rhodanese-like domain-containing protein 11, chloroplastic; AltName: Full=Sulfurtransferase 11; Short=AtStr11; Flags: Precursor;	SubName: Full=Uncharacterized protein {ECO:0000313|EMBL:KJB51121.1};	--	GO:0009507,chloroplast	Rhodanese-like domain
Cluster-2683.261252	2	K22547 arsenate reductase [EC:1.20.4.1] | (RefSeq) protein HIGH ARSENIC CONTENT 1, mitochondrial-like isoform X1 (A)	PREDICTED: rhodanese-like domain-containing protein 11, chloroplastic isoform X1 [Gossypium arboreum]	RecName: Full=Rhodanese-like domain-containing protein 11, chloroplastic; AltName: Full=Sulfurtransferase 11; Short=AtStr11; Flags: Precursor;	SubName: Full=Uncharacterized protein {ECO:0000313|EMBL:KHG28564.1};	--	GO:0009507,chloroplast	Rhodanese-like domain
Cluster-2683.173173	2	K22544 deoxynucleoside triphosphate triphosphohydrolase SAMHD1 [EC:3.1.5.-] | (RefSeq) deoxynucleoside triphosphate triphosphohydrolase SAMHD1 homolog (A)	PREDICTED: deoxynucleoside triphosphate triphosphohydrolase SAMHD1 homolog isoform X2 [Theobroma cacao]	--	SubName: Full=HD domain-containing metal-dependent phosphohydrolase family protein isoform 2 {ECO:0000313|EMBL:EOY02371.1};	Metal-dependent phosphohydrolase	GO:0016787,hydrolase activity	HD domain
Cluster-2683.46671	2	K22530 ATPase family AAA domain-containing protein 1 [EC:3.6.1.-] | (RefSeq) protein MSP1-like (A)	AAA+-type ATPase [Handroanthus impetiginosus]	RecName: Full=ATPase family AAA domain-containing protein FIGL1 {ECO:0000305}; AltName: Full=AAA-ATPase FIDGETIN-LIKE 1 {ECO:0000303|PubMed:26161528}; EC=3.6.4.- {ECO:0000305};	SubName: Full=AAA+-type ATPase {ECO:0000313|EMBL:PIN24203.1}; EC=3.6.1.3 {ECO:0000313|EMBL:PIN24203.1};	AAA+-type ATPase	GO:0005634,nucleus; GO:0005524,ATP binding; GO:0016787,hydrolase activity; GO:0006310,DNA recombination; GO:0006281,DNA repair; GO:0045128,negative regulation of reciprocal meiotic recombination; GO:0010569,regulation of double-strand break repair via homologous recombination	ATPase family associated with various cellular activities (AAA)
Cluster-2683.218784	2	K22455 estrogen receptor-binding fragment-associated gene 9 protein | (RefSeq) uncharacterized protein At3g61260-like (A)	uncharacterized protein LOC111318657 isoform X1 [Durio zibethinus]	--	SubName: Full=Remorin family protein isoform 1 {ECO:0000313|EMBL:EOY27588.1};	--	--	Remorin, C-terminal region
Cluster-8695.0	2	K22418 11beta/17beta-hydroxysteroid dehydrogenase [EC:1.1.1.146 1.1.1.-] | (RefSeq) 11-beta-hydroxysteroid dehydrogenase 1B-like (A)	uncharacterized protein LOC111289819 [Durio zibethinus]	--	SubName: Full=Uncharacterized protein {ECO:0000313|EMBL:EOY22538.1};	--	GO:0016021,integral component of membrane	--
Cluster-6040.0	2	K22395 cinnamyl-alcohol dehydrogenase [EC:1.1.1.195] | (RefSeq) berberine bridge enzyme-like 28 (A)	PREDICTED: flavin-dependent oxidoreductase FOX5-like [Gossypium hirsutum]	RecName: Full=Berberine bridge enzyme-like 13 {ECO:0000303|PubMed:26037923}; Short=AtBBE-like 13 {ECO:0000303|PubMed:26037923}; EC=1.1.1.194 {ECO:0000269|PubMed:26037923}; EC=1.1.1.195 {ECO:0000269|PubMed:26037923}; Flags: Precursor;	SubName: Full=flavin-dependent oxidoreductase FOX5-like {ECO:0000313|RefSeq:XP_016698892.1};	--	GO:0005618,cell wall; GO:0005576,extracellular region; GO:0045551,cinnamyl-alcohol dehydrogenase activity; GO:0050268,coniferyl-alcohol dehydrogenase activity; GO:0050660,flavin adenine dinucleotide binding; GO:0052747,sinapyl alcohol dehydrogenase activity	FAD binding domain
Cluster-2683.130948	2	K22374 3''-deamino-3''-oxonicotianamine reductase [EC:1.1.1.285] | (RefSeq) non-functional NADPH-dependent codeinone reductase 2-like (A)	PREDICTED: non-functional NADPH-dependent codeinone reductase 2-like [Gossypium hirsutum]	RecName: Full=Non-functional NADPH-dependent codeinone reductase 2; EC=1.1.1.-;	SubName: Full=non-functional NADPH-dependent codeinone reductase 2-like {ECO:0000313|RefSeq:XP_016706571.1};	Aldo/keto reductase family proteins	GO:0005829,cytosol; GO:0016491,oxidoreductase activity	Aldo/keto reductase family
Cluster-2683.194756	2	K22324 aliphatic glucosinolate S-oxygenase [EC:1.14.13.237] | (RefSeq) flavin-containing monooxygenase FMO GS-OX5 (A)	flavin-containing monooxygenase FMO GS-OX-like 5 isoform X2 [Durio zibethinus]	RecName: Full=Flavin-containing monooxygenase FMO GS-OX-like 3; EC=1.8.-.-; AltName: Full=Flavin-monooxygenase glucosinolate S-oxygenase-like 3;	RecName: Full=Flavin-containing monooxygenase {ECO:0000256|RuleBase:RU361177}; EC=1.-.-.- {ECO:0000256|RuleBase:RU361177};	Flavin-containing monooxygenase	GO:0050660,flavin adenine dinucleotide binding; GO:0004497,monooxygenase activity; GO:0004499,N,N-dimethylaniline monooxygenase activity; GO:0050661,NADP binding; GO:0055114,oxidation-reduction process	Flavin-binding monooxygenase-like
Cluster-2683.2421	2	K22262 WD repeat and FYVE domain-containing protein 3 | (RefSeq) protein SPIRRIG (A)	PREDICTED: pentatricopeptide repeat-containing protein At3g14730 [Gossypium arboreum]	RecName: Full=Pentatricopeptide repeat-containing protein At3g14730;	SubName: Full=pentatricopeptide repeat-containing protein At3g09040, mitochondrial-like {ECO:0000313|RefSeq:XP_016684366.1};	FOG: PPR repeat	GO:0043231,intracellular membrane-bounded organelle; GO:0004519,endonuclease activity; GO:0003723,RNA binding; GO:0009451,RNA modification	PPR repeat family
Cluster-2683.14896	2	K22145 transmembrane protein 18 | (RefSeq) transmembrane protein 18-like (A)	PREDICTED: transmembrane protein 18-like [Gossypium hirsutum]	--	SubName: Full=transmembrane protein 18-like {ECO:0000313|RefSeq:XP_016698251.1};	Anion exchanger adaptor protein Kanadaptin, contains FHA domain	GO:0016021,integral component of membrane	Transmembrane protein 18
Cluster-2683.88528	2	K22145 transmembrane protein 18 | (RefSeq) transmembrane protein 18 (A)	PREDICTED: transmembrane protein 18-like [Gossypium hirsutum]	--	SubName: Full=transmembrane protein 18-like {ECO:0000313|RefSeq:XP_016751098.1};	Anion exchanger adaptor protein Kanadaptin, contains FHA domain	GO:0016021,integral component of membrane	Transmembrane protein 18
Cluster-2683.186094	2	K21995 unsaturated fatty acid epoxidase [EC:1.14.-.-] | (RefSeq) cytochrome P450 family 87 protein (A)	PREDICTED: cytochrome P450 89A2-like [Gossypium raimondii]	RecName: Full=Cytochrome P450 89A9; EC=1.14.-.-;	SubName: Full=Uncharacterized protein {ECO:0000313|EMBL:KJB18538.1};	Cytochrome P450 CYP2 subfamily	GO:0005789,endoplasmic reticulum membrane; GO:0016021,integral component of membrane; GO:0016020,membrane; GO:0020037,heme binding; GO:0005506,iron ion binding; GO:0016709,oxidoreductase activity, acting on paired donors, with incorporation or reduction of molecular oxygen, NAD(P)H as one donor, and incorporation of one atom of oxygen; GO:0044550,secondary metabolite biosynthetic process	Cytochrome P450
Cluster-2683.100195	2	K21995 unsaturated fatty acid epoxidase [EC:1.14.-.-] | (RefSeq) cytochrome P450 77A3-like (A)	PREDICTED: cytochrome P450 77A3-like [Gossypium arboreum]	RecName: Full=Cytochrome P450 77A3; EC=1.14.-.-;	SubName: Full=Uncharacterized protein {ECO:0000313|EMBL:KJB49031.1};	Cytochrome P450 CYP2 subfamily	GO:0016020,membrane; GO:0052722,fatty acid in-chain hydroxylase activity; GO:0020037,heme binding; GO:0005506,iron ion binding; GO:0016709,oxidoreductase activity, acting on paired donors, with incorporation or reduction of molecular oxygen, NAD(P)H as one donor, and incorporation of one atom of oxygen; GO:0010143,cutin biosynthetic process; GO:0044550,secondary metabolite biosynthetic process	Cytochrome P450
Cluster-2683.204276	2	K21995 unsaturated fatty acid epoxidase [EC:1.14.-.-] | (RefSeq) cytochrome P450 77A3-like (A)	PREDICTED: cytochrome P450 89A2-like [Gossypium raimondii]	RecName: Full=Cytochrome P450 89A2; EC=1.14.-.-; AltName: Full=ATH 6-1; AltName: Full=CYPLXXXIX;	SubName: Full=Uncharacterized protein {ECO:0000313|EMBL:KJB18538.1};	Cytochrome P450 CYP2 subfamily	GO:0016021,integral component of membrane; GO:0016020,membrane; GO:0020037,heme binding; GO:0005506,iron ion binding; GO:0016709,oxidoreductase activity, acting on paired donors, with incorporation or reduction of molecular oxygen, NAD(P)H as one donor, and incorporation of one atom of oxygen; GO:0044550,secondary metabolite biosynthetic process	Cytochrome P450
Cluster-2683.238591	2	K21867 potassium channel | (RefSeq) potassium channel AKT1-like (A)	potassium channel AKT1-like isoform X3 [Durio zibethinus]	RecName: Full=Potassium channel AKT1;	SubName: Full=potassium channel AKT1-like {ECO:0000313|RefSeq:XP_016720647.1};	K+-channel ERG and related proteins, contain PAS/PAC sensor domain	GO:0005887,integral component of plasma membrane; GO:0042802,identical protein binding; GO:0005242,inward rectifier potassium channel activity; GO:0010107,potassium ion import; GO:0006813,potassium ion transport; GO:0034765,regulation of ion transmembrane transport; GO:0042391,regulation of membrane potential; GO:0090333,regulation of stomatal closure; GO:0009651,response to salt stress; GO:00094…	Ankyrin repeats (3 copies)
Cluster-2683.58600	2	K21867 potassium channel | (RefSeq) potassium channel AKT1-like (A)	potassium channel AKT1-like [Durio zibethinus]	RecName: Full=Potassium channel AKT1;	SubName: Full=K+ transporter 1 {ECO:0000313|EMBL:EOY30954.1};	K+-channel ERG and related proteins, contain PAS/PAC sensor domain	GO:0005887,integral component of plasma membrane; GO:0042802,identical protein binding; GO:0005242,inward rectifier potassium channel activity; GO:0010107,potassium ion import; GO:0006813,potassium ion transport; GO:0034765,regulation of ion transmembrane transport; GO:0042391,regulation of membrane potential; GO:0090333,regulation of stomatal closure; GO:0009651,response to salt stress; GO:00094…	KHA, dimerisation domain of potassium ion channel
Cluster-2683.67412	2	K21867 potassium channel | (RefSeq) potassium channel AKT1-like (A)	PREDICTED: potassium channel AKT1-like [Gossypium raimondii]	RecName: Full=Potassium channel AKT1;	SubName: Full=Uncharacterized protein {ECO:0000313|EMBL:KJB07163.1};	K+-channel ERG and related proteins, contain PAS/PAC sensor domain	GO:0005887,integral component of plasma membrane; GO:0042802,identical protein binding; GO:0005242,inward rectifier potassium channel activity; GO:0010107,potassium ion import; GO:0006813,potassium ion transport; GO:0034765,regulation of ion transmembrane transport; GO:0042391,regulation of membrane potential; GO:0090333,regulation of stomatal closure; GO:0009651,response to salt stress; GO:00094…	Ion transport protein
Cluster-2683.205556	2	K21776 protein lin-54 | (RefSeq) Lin-54-like protein (A)	PREDICTED: acyl carrier protein 1, chloroplastic-like [Gossypium raimondii]	RecName: Full=Acyl carrier protein 1, chloroplastic; Short=ACP 1; Flags: Precursor;	RecName: Full=Acyl carrier protein {ECO:0000256|RuleBase:RU000722};	Acyl carrier protein/NADH-ubiquinone oxidoreductase, NDUFAB1/SDAP subunit	GO:0009507,chloroplast; GO:0031177,phosphopantetheine binding; GO:0006633,fatty acid biosynthetic process	Phosphopantetheine attachment site
Cluster-2683.262568	2	K21776 protein lin-54 | (RefSeq) Lin-54-like protein (A)	PREDICTED: acyl carrier protein 1, chloroplastic-like [Gossypium raimondii]	RecName: Full=Acyl carrier protein 1, chloroplastic; Short=ACP 1; Flags: Precursor;	RecName: Full=Acyl carrier protein {ECO:0000256|RuleBase:RU000722};	Acyl carrier protein/NADH-ubiquinone oxidoreductase, NDUFAB1/SDAP subunit	GO:0009507,chloroplast; GO:0031177,phosphopantetheine binding; GO:0006633,fatty acid biosynthetic process	Phosphopantetheine attachment site
Cluster-2683.264713	2	K21776 protein lin-54 | (RefSeq) Lin-54-like protein (A)	PREDICTED: acyl carrier protein 1, chloroplastic-like [Gossypium hirsutum]	RecName: Full=Acyl carrier protein 1, chloroplastic; Short=ACP 1; Flags: Precursor;	RecName: Full=Acyl carrier protein {ECO:0000256|RuleBase:RU000722};	Acyl carrier protein/NADH-ubiquinone oxidoreductase, NDUFAB1/SDAP subunit	GO:0009507,chloroplast; GO:0031177,phosphopantetheine binding; GO:0006633,fatty acid biosynthetic process	Phosphopantetheine attachment site
Cluster-2683.275469	2	K21766 tubulin-specific chaperone C | (RefSeq) tubulin-folding cofactor C-like (A)	tubulin-folding cofactor C-like [Durio zibethinus]	RecName: Full=Tubulin-folding cofactor C; Short=AtTFCC; Short=TFC C; AltName: Full=Protein PORCINO;	SubName: Full=C-CAP/cofactor C-like domain-containing protein, C, putative isoform 1 {ECO:0000313|EMBL:EOX92096.1};	Beta-tubulin folding cofactor C	GO:0005737,cytoplasm; GO:0015631,tubulin binding; GO:0000226,microtubule cytoskeleton organization; GO:0007023,post-chaperonin tubulin folding pathway; GO:0006457,protein folding; GO:0007021,tubulin complex assembly	Tubulin binding cofactor C
Cluster-2683.213527	2	K21760 bifunctional lysine-specific demethylase and histidyl-hydroxylase MINA [EC:1.14.11.-] | (RefSeq) uncharacterized LOC105769922 (A)	PREDICTED: uncharacterized protein LOC105769922 [Gossypium raimondii]	--	SubName: Full=Uncharacterized protein {ECO:0000313|EMBL:KJB59593.1};	Uncharacterized conserved protein	--	Cupin superfamily protein
Cluster-2683.36004	2	K21604 jasmonoyl-L-amino acid hydrolase [EC:3.5.1.127] | (RefSeq) IAA-amino acid hydrolase ILR1-like 6 (A)	IAA-amino acid hydrolase ILR1-like 6 [Gossypium arboreum]	RecName: Full=IAA-amino acid hydrolase ILR1-like 6 {ECO:0000303|PubMed:11923288}; EC=3.5.1.- {ECO:0000305}; AltName: Full=Protein gr1 {ECO:0000303|Ref.1}; AltName: Full=jasmonoyl-L-amino acid hydrolase {ECO:0000305}; EC=3.5.1.127 {ECO:0000269|PubMed:24052260}; Flags: Precursor;	SubName: Full=IAA-amino acid hydrolase ILR1-like 6 {ECO:0000313|EMBL:KHF97690.1};	--	GO:1990206,jasmonyl-Ile conjugate hydrolase activity; GO:0046872,metal ion binding; GO:0009694,jasmonic acid metabolic process; GO:0010112,regulation of systemic acquired resistance; GO:0009753,response to jasmonic acid	Peptidase family M20/M25/M40
Cluster-2683.325183	2	K21604 jasmonoyl-L-amino acid hydrolase [EC:3.5.1.127] | (RefSeq) IAA-amino acid hydrolase ILR1-like 4 (A)	PREDICTED: IAA-amino acid hydrolase ILR1-like 4 [Gossypium arboreum]	RecName: Full=IAA-amino acid hydrolase ILR1-like 4 {ECO:0000303|PubMed:10072397}; EC=3.5.1.- {ECO:0000305}; AltName: Full=jasmonoyl-L-amino acid hydrolase {ECO:0000305}; EC=3.5.1.127 {ECO:0000269|PubMed:24052260}; Flags: Precursor;	SubName: Full=IAA-amino acid hydrolase ILR1-like 4 {ECO:0000313|EMBL:KHG30726.1};	--	GO:0005783,endoplasmic reticulum; GO:0005788,endoplasmic reticulum lumen; GO:0005886,plasma membrane; GO:0010179,IAA-Ala conjugate hydrolase activity; GO:0046872,metal ion binding; GO:0008152,metabolic process; GO:0009611,response to wounding	Peptidase family M20/M25/M40
Cluster-2683.246758	2	K21594 translation factor GUF1, mitochondrial [EC:3.6.5.-] | (RefSeq) GTP-binding protein lepa (A)	PREDICTED: protein TIC 56, chloroplastic-like [Gossypium hirsutum]	RecName: Full=Protein TIC 56, chloroplastic {ECO:0000303|PubMed:23372012}; AltName: Full=Translocon at the inner envelope membrane of chloroplasts 56 {ECO:0000303|PubMed:23372012}; Short=AtTIC56 {ECO:0000303|PubMed:23372012}; Flags: Precursor;	SubName: Full=protein TIC 56, chloroplastic-like {ECO:0000313|RefSeq:XP_016749235.1};	--	GO:0009507,chloroplast; GO:0009941,chloroplast envelope; GO:0009706,chloroplast inner membrane; GO:0009536,plastid; GO:0008565,protein transporter activity; GO:0045037,protein import into chloroplast stroma	GYF domain 2
Cluster-2683.73023	2	K21594 translation factor GUF1, mitochondrial [EC:3.6.5.-] | (RefSeq) GTP-binding protein lepa (A)	PREDICTED: protein TIC 56, chloroplastic-like [Gossypium hirsutum]	RecName: Full=Protein TIC 56, chloroplastic {ECO:0000303|PubMed:23372012}; AltName: Full=Translocon at the inner envelope membrane of chloroplasts 56 {ECO:0000303|PubMed:23372012}; Short=AtTIC56 {ECO:0000303|PubMed:23372012}; Flags: Precursor;	SubName: Full=protein TIC 56, chloroplastic-like {ECO:0000313|RefSeq:XP_016749235.1};	--	GO:0009507,chloroplast; GO:0009941,chloroplast envelope; GO:0009706,chloroplast inner membrane; GO:0009536,plastid; GO:0008565,protein transporter activity; GO:0045037,protein import into chloroplast stroma	GYF domain 2
Cluster-2683.97774	2	K21483 salicylate 1-O-methyltransferase [EC:2.1.1.274] | (RefSeq) salicylate carboxymethyltransferase-like (A)	PREDICTED: salicylate carboxymethyltransferase-like [Gossypium arboreum]	RecName: Full=Salicylate carboxymethyltransferase; EC=2.1.1.274; AltName: Full=S-adenosyl-L-methionine:salicylate acid carboxylmethyltransferase; Short=CbSAMT; AltName: Full=Salicylate O-methyltransferase;	SubName: Full=Salicylate O-methyltransferase {ECO:0000313|EMBL:KHG11269.1};	--	GO:0046872,metal ion binding; GO:0008168,methyltransferase activity	SAM dependent carboxyl methyltransferase
Cluster-2683.100155	2	K21444 poly(rC)-binding protein 3/4 | (RefSeq) KH domain-containing protein At4g18375-like (A)	PREDICTED: KH domain-containing protein At4g18375-like [Gossypium hirsutum]	RecName: Full=RNA-binding KH domain-containing protein RCF3 {ECO:0000305|PubMed:23087326}; AltName: Full=Protein ENHANCED STRESS RESPONSE 1 {ECO:0000303|PubMed:25985302}; AltName: Full=Protein HIGH OSMOTIC STRESS GENE EXPRESSION 5 {ECO:0000303|PubMed:24146632}; AltName: Full=Protein REGULATOR OF CBF GENE EXPRESSION 3 {ECO:0000303|PubMed:23087326}; AltName: Full=Protein SHINY 1 {ECO:0000303|PubMed…	SubName: Full=KH domain-containing protein At4g18375-like {ECO:0000313|RefSeq:XP_016716488.1};	PolyC-binding proteins alphaCP-1 and related KH domain proteins	GO:0010445,nuclear dicing body; GO:0016607,nuclear speck; GO:0070878,primary miRNA binding; GO:0010286,heat acclimation; GO:0009867,jasmonic acid mediated signaling pathway; GO:0006397,mRNA processing; GO:0031053,primary miRNA processing; GO:1900150,regulation of defense response to fungus; GO:0010468,regulation of gene expression; GO:0006970,response to osmotic stress; GO:0008380,RNA splicing	KH domain
Cluster-2683.249819	2	K21444 poly(rC)-binding protein 3/4 | (RefSeq) KH domain-containing protein At4g18375-like (A)	PREDICTED: KH domain-containing protein At4g18375-like [Gossypium hirsutum]	RecName: Full=RNA-binding KH domain-containing protein RCF3 {ECO:0000305|PubMed:23087326}; AltName: Full=Protein ENHANCED STRESS RESPONSE 1 {ECO:0000303|PubMed:25985302}; AltName: Full=Protein HIGH OSMOTIC STRESS GENE EXPRESSION 5 {ECO:0000303|PubMed:24146632}; AltName: Full=Protein REGULATOR OF CBF GENE EXPRESSION 3 {ECO:0000303|PubMed:23087326}; AltName: Full=Protein SHINY 1 {ECO:0000303|PubMed…	SubName: Full=KH domain-containing protein At4g18375-like {ECO:0000313|RefSeq:XP_016716488.1};	PolyC-binding proteins alphaCP-1 and related KH domain proteins	GO:0010445,nuclear dicing body; GO:0016607,nuclear speck; GO:0070878,primary miRNA binding; GO:0010286,heat acclimation; GO:0009867,jasmonic acid mediated signaling pathway; GO:0006397,mRNA processing; GO:0031053,primary miRNA processing; GO:1900150,regulation of defense response to fungus; GO:0010468,regulation of gene expression; GO:0006970,response to osmotic stress; GO:0008380,RNA splicing	KH domain
Cluster-2683.151413	2	K21435 ankyrin repeat domain-containing protein 6 | (RefSeq) ankyrin repeat-containing protein ITN1-like (A)	PREDICTED: ankyrin repeat-containing protein At2g01680-like [Gossypium raimondii]	RecName: Full=Ankyrin repeat-containing protein BDA1 {ECO:0000305}; AltName: Full=Protein BIAN DA 1 {ECO:0000303|PubMed:22740615};	SubName: Full=Uncharacterized protein {ECO:0000313|EMBL:KJB21021.1};	FOG: Ankyrin repeat	GO:0016021,integral component of membrane; GO:0005886,plasma membrane; GO:0045087,innate immune response; GO:0009751,response to salicylic acid	Ankyrin repeats (many copies)
Cluster-2683.63311	2	K21398 natural resistance-associated macrophage protein 2 | (RefSeq) Metal transporter Nramp4 (A)	PREDICTED: putative membrane-bound O-acyltransferase C24H6.01c isoform X2 [Gossypium arboreum]	--	SubName: Full=Uncharacterized protein {ECO:0000313|EMBL:KJB78518.1};	Acyltransferase required for palmitoylation of Hedgehog (Hh) family of secreted signaling proteins	GO:0016021,integral component of membrane	MBOAT, membrane-bound O-acyltransferase family
Cluster-2683.210330	2	K21374 7-deoxyloganetin glucosyltransferase [EC:2.4.1.324] | (RefSeq) UDP-glycosyltransferase 85A2 isoform X2 (A)	PREDICTED: 7-deoxyloganetin glucosyltransferase-like [Gossypium raimondii]	RecName: Full=7-deoxyloganetin glucosyltransferase; EC=2.4.1.324; AltName: Full=Genipin glucosyltransferase; AltName: Full=UDP-glucose glucosyltransferase 2; Short=GjUGT2; AltName: Full=UDP-glycosyltransferase 85A24;	SubName: Full=Uncharacterized protein {ECO:0000313|EMBL:KJB79650.1};	UDP-glucuronosyl and UDP-glucosyl transferase	GO:0035251,UDP-glucosyltransferase activity; GO:0008152,metabolic process	UDP-glucoronosyl and UDP-glucosyl transferase
Cluster-2683.2584	2	K21374 7-deoxyloganetin glucosyltransferase [EC:2.4.1.324] | (RefSeq) 7-deoxyloganetin glucosyltransferase (A)	PREDICTED: 7-deoxyloganetin glucosyltransferase [Gossypium raimondii]	RecName: Full=7-deoxyloganetin glucosyltransferase; EC=2.4.1.324; AltName: Full=Genipin glucosyltransferase; AltName: Full=UDP-glucose glucosyltransferase 2; Short=GjUGT2; AltName: Full=UDP-glycosyltransferase 85A24;	RecName: Full=Glycosyltransferase {ECO:0000256|RuleBase:RU362057}; EC=2.4.1.- {ECO:0000256|RuleBase:RU362057};	UDP-glucuronosyl and UDP-glucosyl transferase	GO:0035251,UDP-glucosyltransferase activity; GO:0008152,metabolic process	UDP-glucoronosyl and UDP-glucosyl transferase
Cluster-2683.199632	2	K21362 galactolipid galactosyltransferase [EC:2.4.1.184] | (RefSeq) beta-glucosidase-like SFR2, chloroplastic (A)	PREDICTED: peptidyl-prolyl cis-trans isomerase FKBP17-2, chloroplastic-like [Gossypium arboreum]	RecName: Full=Peptidyl-prolyl cis-trans isomerase FKBP17-2, chloroplastic; Short=PPIase FKBP17-2; EC=5.2.1.8; AltName: Full=FK506-binding protein 17-2; Short=AtFKBP17-2; AltName: Full=Immunophilin FKBP17-2; AltName: Full=Rotamase; Flags: Precursor;	RecName: Full=Peptidylprolyl isomerase {ECO:0000256|PROSITE-ProRule:PRU00277}; EC=5.2.1.8 {ECO:0000256|PROSITE-ProRule:PRU00277};	FKBP-type peptidyl-prolyl cis-trans isomerase	GO:0009507,chloroplast; GO:0009543,chloroplast thylakoid lumen; GO:0009535,chloroplast thylakoid membrane; GO:0005737,cytoplasm; GO:0005528,FK506 binding; GO:0003755,peptidyl-prolyl cis-trans isomerase activity; GO:0061077,chaperone-mediated protein folding	FKBP-type peptidyl-prolyl cis-trans isomerase
Cluster-2683.294394	2	K21362 galactolipid galactosyltransferase [EC:2.4.1.184] | (RefSeq) beta-glucosidase-like SFR2, chloroplastic (A)	PREDICTED: peptidyl-prolyl cis-trans isomerase FKBP17-2, chloroplastic-like [Gossypium arboreum]	RecName: Full=Peptidyl-prolyl cis-trans isomerase FKBP17-2, chloroplastic; Short=PPIase FKBP17-2; EC=5.2.1.8; AltName: Full=FK506-binding protein 17-2; Short=AtFKBP17-2; AltName: Full=Immunophilin FKBP17-2; AltName: Full=Rotamase; Flags: Precursor;	RecName: Full=Peptidylprolyl isomerase {ECO:0000256|PROSITE-ProRule:PRU00277}; EC=5.2.1.8 {ECO:0000256|PROSITE-ProRule:PRU00277};	FKBP-type peptidyl-prolyl cis-trans isomerase	GO:0009507,chloroplast; GO:0009543,chloroplast thylakoid lumen; GO:0009535,chloroplast thylakoid membrane; GO:0005737,cytoplasm; GO:0005528,FK506 binding; GO:0003755,peptidyl-prolyl cis-trans isomerase activity; GO:0061077,chaperone-mediated protein folding	FKBP-type peptidyl-prolyl cis-trans isomerase
Cluster-2683.139641	2	K21248 vacuole membrane protein 1 | (RefSeq) vacuole membrane protein KMS1-like isoform X1 (A)	vacuole membrane protein KMS1-like isoform X2 [Durio zibethinus]	RecName: Full=Vacuole membrane protein KMS1 {ECO:0000303|PubMed:21294794}; AltName: Full=Protein KILLING ME SLOWLY 1 {ECO:0000303|PubMed:21294794};	SubName: Full=SNARE associated Golgi protein family isoform 1 {ECO:0000313|EMBL:EOY05643.1};	Vacuole membrane protein VMP1	GO:0005783,endoplasmic reticulum; GO:0005789,endoplasmic reticulum membrane; GO:0016021,integral component of membrane; GO:0000407,phagophore assembly site; GO:0010256,endomembrane system organization; GO:0007029,endoplasmic reticulum organization; GO:0006887,exocytosis; GO:0007030,Golgi organization; GO:0016192,vesicle-mediated transport	SNARE associated Golgi protein
Cluster-2683.191605	2	K21248 vacuole membrane protein 1 | (RefSeq) vacuole membrane protein KMS1-like isoform X1 (A)	vacuole membrane protein KMS1-like isoform X1 [Durio zibethinus]	RecName: Full=Vacuole membrane protein KMS1 {ECO:0000303|PubMed:21294794}; AltName: Full=Protein KILLING ME SLOWLY 1 {ECO:0000303|PubMed:21294794};	SubName: Full=Uncharacterized protein {ECO:0000313|EMBL:KJB28212.1};	Vacuole membrane protein VMP1	GO:0005783,endoplasmic reticulum; GO:0005789,endoplasmic reticulum membrane; GO:0016021,integral component of membrane; GO:0000407,phagophore assembly site; GO:0010256,endomembrane system organization; GO:0007029,endoplasmic reticulum organization; GO:0006887,exocytosis; GO:0007030,Golgi organization; GO:0016192,vesicle-mediated transport	SNARE associated Golgi protein
Cluster-2683.324849	2	K20896 formylaminopyrimidine deformylase / aminopyrimidine aminohydrolase [EC:3.5.1.- 3.5.99.-] | (RefSeq) uncharacterized LOC104904938 (A)	PREDICTED: uncharacterized protein LOC105799936 isoform X2 [Gossypium raimondii]	RecName: Full=Protein yippee-like;	SubName: Full=uncharacterized protein LOC107890969 isoform X2 {ECO:0000313|RefSeq:XP_016671068.1};	Predicted Yippee-type zinc-binding protein	GO:0046872,metal ion binding	--
Cluster-2683.208068	2	K20893 probable galacturonosyltransferase-like 1 [EC:2.4.1.-] | (RefSeq) probable galacturonosyltransferase-like 1 (A)	probable galacturonosyltransferase-like 1 [Durio zibethinus]	RecName: Full=Probable galacturonosyltransferase-like 1; EC=2.4.1.-; AltName: Full=Protein GAOLAOZHUANGREN 1; AltName: Full=Protein PARVUS;	RecName: Full=Hexosyltransferase {ECO:0000256|RuleBase:RU362027}; EC=2.4.1.- {ECO:0000256|RuleBase:RU362027};	--	GO:0005783,endoplasmic reticulum; GO:0005789,endoplasmic reticulum membrane; GO:0005794,Golgi apparatus; GO:0016021,integral component of membrane; GO:0047262,polygalacturonate 4-alpha-galacturonosyltransferase activity; GO:0016757,transferase activity, transferring glycosyl groups; GO:0052386,cell wall thickening; GO:0010417,glucuronoxylan biosynthetic process; GO:0048366,leaf development; GO:00…	Glycosyl transferase family 8
Cluster-2683.217183	2	K20893 probable galacturonosyltransferase-like 1 [EC:2.4.1.-] | (RefSeq) probable galacturonosyltransferase-like 1 (A)	probable galacturonosyltransferase-like 1 [Durio zibethinus]	RecName: Full=Probable galacturonosyltransferase-like 1; EC=2.4.1.-; AltName: Full=Protein GAOLAOZHUANGREN 1; AltName: Full=Protein PARVUS;	RecName: Full=Hexosyltransferase {ECO:0000256|RuleBase:RU362027}; EC=2.4.1.- {ECO:0000256|RuleBase:RU362027};	--	GO:0005783,endoplasmic reticulum; GO:0005789,endoplasmic reticulum membrane; GO:0005794,Golgi apparatus; GO:0016021,integral component of membrane; GO:0047262,polygalacturonate 4-alpha-galacturonosyltransferase activity; GO:0016757,transferase activity, transferring glycosyl groups; GO:0052386,cell wall thickening; GO:0010417,glucuronoxylan biosynthetic process; GO:0048366,leaf development; GO:00…	Glycosyl transferase family 8
Cluster-2683.243027	2	K20893 probable galacturonosyltransferase-like 1 [EC:2.4.1.-] | (RefSeq) probable galacturonosyltransferase-like 1 (A)	probable galacturonosyltransferase-like 1 [Durio zibethinus]	RecName: Full=Probable galacturonosyltransferase-like 2; EC=2.4.1.-;	RecName: Full=Hexosyltransferase {ECO:0000256|RuleBase:RU362027}; EC=2.4.1.- {ECO:0000256|RuleBase:RU362027};	--	GO:0005794,Golgi apparatus; GO:0000139,Golgi membrane; GO:0016021,integral component of membrane; GO:0047262,polygalacturonate 4-alpha-galacturonosyltransferase activity; GO:0016757,transferase activity, transferring glycosyl groups; GO:0071555,cell wall organization; GO:0045489,pectin biosynthetic process; GO:0000271,polysaccharide biosynthetic process	Glycosyl transferase family 8
Cluster-2683.348390	2	K20893 probable galacturonosyltransferase-like 1 [EC:2.4.1.-] | (RefSeq) probable galacturonosyltransferase-like 1 (A)	PREDICTED: probable galacturonosyltransferase-like 1 [Gossypium arboreum]	RecName: Full=Probable galacturonosyltransferase-like 1; EC=2.4.1.-; AltName: Full=Protein GAOLAOZHUANGREN 1; AltName: Full=Protein PARVUS;	RecName: Full=Hexosyltransferase {ECO:0000256|RuleBase:RU362027}; EC=2.4.1.- {ECO:0000256|RuleBase:RU362027};	--	GO:0005783,endoplasmic reticulum; GO:0005789,endoplasmic reticulum membrane; GO:0005794,Golgi apparatus; GO:0016021,integral component of membrane; GO:0047262,polygalacturonate 4-alpha-galacturonosyltransferase activity; GO:0016757,transferase activity, transferring glycosyl groups; GO:0052386,cell wall thickening; GO:0010417,glucuronoxylan biosynthetic process; GO:0048366,leaf development; GO:00…	Glycosyl transferase family 8
Cluster-2683.225194	2	K20892 beta-arabinofuranosyltransferase [EC:2.4.2.-] | (RefSeq) histone-lysine N-methyltransferase SETD1B-A isoform X1 (A)	PREDICTED: histone-lysine N-methyltransferase SETD1B-A [Gossypium raimondii]	--	SubName: Full=Uncharacterized protein {ECO:0000313|EMBL:KJB78018.1};	--	--	--
Cluster-2683.252661	2	K20892 beta-arabinofuranosyltransferase [EC:2.4.2.-] | (RefSeq) histone-lysine N-methyltransferase SETD1B-A isoform X1 (A)	PREDICTED: histone-lysine N-methyltransferase SETD1B-A isoform X1 [Gossypium arboreum]	--	SubName: Full=Choline dehydrogenase {ECO:0000313|EMBL:KHG21076.1};	--	--	--
Cluster-2683.84900	2	K20891 beta-glucuronosyltransferase [EC:2.4.1.-] | (RefSeq) xylosyltransferase 1 (A)	PREDICTED: pentatricopeptide repeat-containing protein At5g39980, chloroplastic [Theobroma cacao]	RecName: Full=Beta-glucuronosyltransferase GlcAT14A {ECO:0000305}; EC=2.4.1.- {ECO:0000305}; AltName: Full=GT14 family glucuronic acid transferase 1 {ECO:0000305}; Short=AtGlcAT14A {ECO:0000303|PubMed:24128328};	SubName: Full=Core-2/I-branching beta-1,6-N-acetylglucosaminyltransferase family protein {ECO:0000313|EMBL:EOY03345.1};	Branching enzyme	GO:0005794,Golgi apparatus; GO:0000139,Golgi membrane; GO:0016021,integral component of membrane; GO:0008375,acetylglucosaminyltransferase activity; GO:0015020,glucuronosyltransferase activity; GO:0009826,unidimensional cell growth	Core-2/I-Branching enzyme
Cluster-2683.53468	2	K20888 xyloglucan galactosyltransferase MUR3 [EC:2.4.1.-] | (RefSeq) probable xyloglucan galactosyltransferase GT14 (A)	PREDICTED: xyloglucan galactosyltransferase KATAMARI1-like [Gossypium raimondii]	RecName: Full=Probable xyloglucan galactosyltransferase GT14 {ECO:0000305}; EC=2.4.1.- {ECO:0000305}; AltName: Full=Glycosyltransferase 14 {ECO:0000303|PubMed:15020758}; Short=AtGT14 {ECO:0000303|PubMed:15020758};	SubName: Full=probable xyloglucan galactosyltransferase GT14 {ECO:0000313|RefSeq:XP_016699255.1};	Acetylglucosaminyltransferase EXT1/exostosin 1	GO:0005618,cell wall; GO:0000139,Golgi membrane; GO:0016021,integral component of membrane; GO:0016757,transferase activity, transferring glycosyl groups; GO:0006486,protein glycosylation	Exostosin family
Cluster-2683.95768	2	K20888 xyloglucan galactosyltransferase MUR3 [EC:2.4.1.-] | (RefSeq) probable xyloglucan galactosyltransferase GT14 (A)	PREDICTED: probable xyloglucan galactosyltransferase GT14 [Gossypium hirsutum]	RecName: Full=Probable xyloglucan galactosyltransferase GT14 {ECO:0000305}; EC=2.4.1.- {ECO:0000305}; AltName: Full=Glycosyltransferase 14 {ECO:0000303|PubMed:15020758}; Short=AtGT14 {ECO:0000303|PubMed:15020758};	SubName: Full=probable xyloglucan galactosyltransferase GT14 {ECO:0000313|RefSeq:XP_016699721.1};	Acetylglucosaminyltransferase EXT1/exostosin 1	GO:0005618,cell wall; GO:0000139,Golgi membrane; GO:0016021,integral component of membrane; GO:0016757,transferase activity, transferring glycosyl groups; GO:0006486,protein glycosylation	Exostosin family
Cluster-2683.146572	2	K20888 xyloglucan galactosyltransferase MUR3 [EC:2.4.1.-] | (RefSeq) GT47A6-2; galactosyltransferase-like protein (A)	probable xyloglucan galactosyltransferase GT19 isoform X2 [Durio zibethinus]	RecName: Full=Probable xyloglucan galactosyltransferase GT19 {ECO:0000305}; EC=2.4.1.- {ECO:0000305}; AltName: Full=Glycosyltransferase 19 {ECO:0000303|PubMed:15020758}; Short=AtGT19 {ECO:0000303|PubMed:15020758};	SubName: Full=Exostosin family protein {ECO:0000313|EMBL:EOY24413.1};	Acetylglucosaminyltransferase EXT1/exostosin 1	GO:0000139,Golgi membrane; GO:0016021,integral component of membrane; GO:0016757,transferase activity, transferring glycosyl groups; GO:0006486,protein glycosylation	Exostosin family
Cluster-2683.219928	2	K20884 riboflavin kinase / FMN hydrolase [EC:2.7.1.26 3.1.3.102] | (RefSeq) bifunctional riboflavin kinase/FMN phosphatase (A)	Protein CbbY [Gossypium arboreum]	RecName: Full=CBBY-like protein {ECO:0000303|PubMed:27246049}; Short=AtCbby {ECO:0000303|PubMed:27246049}; EC=3.1.3.- {ECO:0000269|PubMed:27246049}; Flags: Precursor;	SubName: Full=Protein CbbY {ECO:0000313|EMBL:KHG19491.1};	Predicted haloacid-halidohydrolase and related hydrolases	GO:0009507,chloroplast; GO:0009941,chloroplast envelope; GO:0009570,chloroplast stroma; GO:0016787,hydrolase activity; GO:0046872,metal ion binding; GO:0008152,metabolic process	HAD-hyrolase-like
Cluster-2683.344209	2	K20869 putative beta-1,4-xylosyltransferase IRX9 [EC:2.4.2.-] | (RefSeq) probable beta-1,4-xylosyltransferase IRX9H (A)	PREDICTED: probable beta-1,4-xylosyltransferase IRX9H [Gossypium raimondii]	RecName: Full=Probable beta-1,4-xylosyltransferase IRX9H; EC=2.4.2.-; AltName: Full=Protein IRREGULAR XYLEM 9 homolog; AltName: Full=Xylan xylosyltransferase IRX9H;	RecName: Full=Glycosyltransferases {ECO:0000256|RuleBase:RU363127}; EC=2.4.-.- {ECO:0000256|RuleBase:RU363127};	Beta-1,3-glucuronyltransferase B3GAT1/SQV-8	GO:0005794,Golgi apparatus; GO:0000139,Golgi membrane; GO:0016021,integral component of membrane; GO:0015018,galactosylgalactosylxylosylprotein 3-beta-glucuronosyltransferase activity; GO:0042285,xylosyltransferase activity; GO:0071555,cell wall organization; GO:0010417,glucuronoxylan biosynthetic process; GO:0009834,plant-type secondary cell wall biogenesis; GO:0010584,pollen exine formation; GO…	Glycosyltransferase family 43
Cluster-2683.235987	2	K20858 calcium uniporter protein, mitochondrial | (RefSeq) calcium uniporter protein 2, mitochondrial (A)	hypothetical protein B456_003G017600 [Gossypium raimondii]	RecName: Full=Calcium uniporter protein 2, mitochondrial; Flags: Precursor;	SubName: Full=Uncharacterized protein {ECO:0000313|EMBL:KJB17825.1};	Uncharacterized conserved protein	GO:0016021,integral component of membrane; GO:0005743,mitochondrial inner membrane; GO:0005262,calcium channel activity; GO:0015292,uniporter activity	--
Cluster-2683.170274	2	K20855 beta-1,3-galactosyltransferase 1/2/3/4/5/7/8 [EC:2.4.1.-] | (RefSeq) probable beta-1,3-galactosyltransferase 2 (A)	PREDICTED: uncharacterized protein LOC108463295 isoform X1 [Gossypium arboreum]	--	SubName: Full=Uncharacterized protein {ECO:0000313|EMBL:KHG00713.1};	--	--	Senescence regulator
Cluster-2683.281945	2	K20798 small RNA 2'-O-methyltransferase [EC:2.1.1.-] | (RefSeq) small RNA 2'-O-methyltransferase-like (A)	hypothetical protein CCACVL1_08886 [Corchorus capsularis]	RecName: Full=Uncharacterized membrane protein At1g75140;	SubName: Full=Uncharacterized protein {ECO:0000313|EMBL:OMO87612.1};	--	GO:0005783,endoplasmic reticulum; GO:0016021,integral component of membrane	--
Cluster-2683.293383	2	K20798 small RNA 2'-O-methyltransferase [EC:2.1.1.-] | (RefSeq) small RNA 2'-O-methyltransferase-like (A)	uncharacterized membrane protein At1g75140-like isoform X2 [Durio zibethinus]	RecName: Full=Uncharacterized membrane protein At1g75140;	SubName: Full=Uncharacterized protein {ECO:0000313|EMBL:EOY14721.1};	--	GO:0005783,endoplasmic reticulum; GO:0016021,integral component of membrane	--
Cluster-2683.72146	2	K20784 arabinosyltransferase [EC:2.4.2.-] | (RefSeq) arabinosyltransferase XEG113-like isoform X1 (A)	PREDICTED: arabinosyltransferase XEG113-like isoform X2 [Gossypium arboreum]	RecName: Full=Arabinosyltransferase XEG113 {ECO:0000305}; EC=2.4.2.- {ECO:0000305}; AltName: Full=Protein LATERAL ROOT DEVELOPMENT 5 {ECO:0000303|PubMed:24619997}; AltName: Full=Xyloglucanase 113 {ECO:0000303|PubMed:19667208};	SubName: Full=arabinosyltransferase XEG113-like isoform X1 {ECO:0000313|RefSeq:XP_016716367.1};	--	GO:0005768,endosome; GO:0005794,Golgi apparatus; GO:0000139,Golgi membrane; GO:0016021,integral component of membrane; GO:0005802,trans-Golgi network; GO:0052636,arabinosyltransferase activity; GO:0052325,cell wall pectin biosynthetic process; GO:0006486,protein glycosylation; GO:0080147,root hair cell development	GDP-fucose protein O-fucosyltransferase
Cluster-2683.83914	2	K20782 hydroxyproline O-arabinosyltransferase [EC:2.4.2.58] | (RefSeq) hydroxyproline O-arabinosyltransferase 1-like (A)	hydroxyproline O-arabinosyltransferase 1-like [Durio zibethinus]	RecName: Full=Hydroxyproline O-arabinosyltransferase 1 {ECO:0000303|PubMed:24036508}; EC=2.4.2.58 {ECO:0000269|PubMed:24036508};	SubName: Full=Uncharacterized protein {ECO:0000313|EMBL:EEE92206.1};	--	GO:0005801,cis-Golgi network; GO:0005768,endosome; GO:0005794,Golgi apparatus; GO:0016021,integral component of membrane; GO:0016020,membrane; GO:0005886,plasma membrane; GO:0005802,trans-Golgi network; GO:0005774,vacuolar membrane; GO:1990585,hydroxyproline O-arabinosyltransferase activity; GO:0016757,transferase activity, transferring glycosyl groups	--
Cluster-2683.276069	2	K20781 peptidyl serine alpha-galactosyltransferase [EC:2.4.1.-] | (RefSeq) uncharacterized LOC105798397 (A)	hypothetical protein B456_006G037200 [Gossypium raimondii]	RecName: Full=Peptidyl serine alpha-galactosyltransferase {ECO:0000303|PubMed:24914209}; Short=AtSGT1 {ECO:0000303|PubMed:24914209}; EC=2.4.1.- {ECO:0000305}; Flags: Precursor;	SubName: Full=Uncharacterized protein {ECO:0000313|EMBL:KJB33903.1};	--	GO:0005789,endoplasmic reticulum membrane; GO:0016021,integral component of membrane; GO:0016757,transferase activity, transferring glycosyl groups	--
Cluster-2683.306622	2	K20770 (+)-delta-cadinene 8-hydroxylase [EC:1.14.-.-] | (RefSeq) flavonoid 3'-monooxygenase-like (A)	PREDICTED: 7-ethoxycoumarin O-deethylase [Theobroma cacao]	RecName: Full=Flavonoid 3',5'-hydroxylase 1; Short=F3'5'H; EC=1.14.13.88; AltName: Full=CYPLXXVA1; AltName: Full=Cytochrome P450 75A1;	SubName: Full=Cytochrome P450, family 706, subfamily A, polypeptide 6, putative {ECO:0000313|EMBL:EOY24464.1};	Cytochrome P450 CYP2 subfamily	GO:0005783,endoplasmic reticulum; GO:0033772,flavonoid 3',5'-hydroxylase activity; GO:0020037,heme binding; GO:0005506,iron ion binding; GO:0009718,anthocyanin-containing compound biosynthetic process	Cytochrome P450
Cluster-2683.264036	2	K20721 reticulon-1 | (RefSeq) reticulon-like protein B1 (A)	PREDICTED: reticulon-like protein B5 [Gossypium hirsutum]	RecName: Full=Reticulon-like protein B5; Short=AtRTNLB5;	RecName: Full=Reticulon-like protein {ECO:0000256|RuleBase:RU363132};	Reticulon	GO:0005783,endoplasmic reticulum; GO:0005789,endoplasmic reticulum membrane; GO:0016021,integral component of membrane; GO:0005886,plasma membrane; GO:0080167,response to karrikin	Reticulon
Cluster-2683.250316	2	K20718 LRR receptor-like serine/threonine-protein kinase ERECTA [EC:2.7.11.1] | (RefSeq) LRR receptor-like serine/threonine-protein kinase ERL1 (A)	PREDICTED: probable serine/threonine-protein kinase NAK isoform X4 [Gossypium arboreum]	RecName: Full=Probable serine/threonine-protein kinase PBL28 {ECO:0000305}; EC=2.7.11.1 {ECO:0000305}; AltName: Full=PBS1-like protein 28 {ECO:0000303|PubMed:20413097};	SubName: Full=serine/threonine-protein kinase CDL1-like isoform X4 {ECO:0000313|RefSeq:XP_016750479.1};	--	GO:0005886,plasma membrane; GO:0005524,ATP binding; GO:0004675,transmembrane receptor protein serine/threonine kinase activity; GO:0007166,cell surface receptor signaling pathway; GO:0006952,defense response; GO:0006468,protein phosphorylation	Protein tyrosine kinase
Cluster-2683.202432	2	K20718 LRR receptor-like serine/threonine-protein kinase ERECTA [EC:2.7.11.1] | (RefSeq) LRR receptor-like serine/threonine-protein kinase ERECTA (A)	PREDICTED: DNA-damage-repair/toleration protein DRT100-like [Gossypium arboreum]	RecName: Full=DNA damage-repair/toleration protein DRT100; Flags: Precursor;	SubName: Full=Uncharacterized protein {ECO:0000313|EMBL:KJB55354.1};	FOG: Leucine rich repeat	GO:0009507,chloroplast; GO:0000166,nucleotide binding; GO:0006281,DNA repair	Leucine rich repeat
Cluster-2683.49244	2	K20718 LRR receptor-like serine/threonine-protein kinase ERECTA [EC:2.7.11.1] | (RefSeq) LRR receptor-like serine/threonine-protein kinase ERECTA (A)	PREDICTED: DNA-damage-repair/toleration protein DRT100-like [Gossypium arboreum]	RecName: Full=DNA damage-repair/toleration protein DRT100; Flags: Precursor;	SubName: Full=Uncharacterized protein {ECO:0000313|EMBL:KJB55354.1};	FOG: Leucine rich repeat	GO:0009507,chloroplast; GO:0000166,nucleotide binding; GO:0006281,DNA repair	Leucine rich repeat
Cluster-2683.227230	2	K20715 phototropin [EC:2.7.11.1] | (RefSeq) phototropin-2-like isoform X1 (A)	hypothetical protein B456_013G065600 [Gossypium raimondii]	RecName: Full=Phototropin-2; EC=2.7.11.1; AltName: Full=Defective in chloroplast avoidance protein 1; AltName: Full=Non-phototropic hypocotyl 1-like protein 1; Short=AtKin7; Short=NPH1-like protein 1;	SubName: Full=Uncharacterized protein {ECO:0000313|EMBL:KJB79764.1};	--	GO:0005794,Golgi apparatus; GO:0016020,membrane; GO:0005634,nucleus; GO:0005886,plasma membrane; GO:0005524,ATP binding; GO:0009882,blue light photoreceptor activity; GO:0010181,FMN binding; GO:0042802,identical protein binding; GO:0016301,kinase activity; GO:0000155,phosphorelay sensor kinase activity; GO:0004674,protein serine/threonine kinase activity; GO:0009902,chloroplast relocation; GO:000…	Protein kinase domain
Cluster-2683.147845	2	K20715 phototropin [EC:2.7.11.1] | (RefSeq) phototropin (A)	PREDICTED: protein TWIN LOV 1 isoform X4 [Gossypium arboreum]	RecName: Full=Protein TWIN LOV 1;	SubName: Full=Protein TWIN LOV 1-like protein {ECO:0000313|EMBL:KHG07116.1};	--	GO:0005622,intracellular; GO:0000155,phosphorelay sensor kinase activity; GO:0009881,photoreceptor activity; GO:0018298,protein-chromophore linkage	PAS domain
Cluster-2683.362423	2	K20714 serine/threonine-protein kinase OXI1 [EC:2.7.11.1] | (RefSeq) serine/threonine-protein kinase OXI1-like (A)	hypothetical protein B456_001G229700, partial [Gossypium raimondii]	RecName: Full=Serine/threonine-protein kinase OXI1; EC=2.7.11.1; AltName: Full=AGC serine/threonine-protein kinase subfamily 2 member 1 {ECO:0000303|PubMed:13678909}; AltName: Full=Protein OXIDATIVE SIGNAL-INDUCIBLE 1 {ECO:0000303|PubMed:14985766};	SubName: Full=Uncharacterized protein {ECO:0000313|EMBL:KJB10869.1}; Flags: Fragment;	Putative serine/threonine protein kinase	GO:0005737,cytoplasm; GO:0005634,nucleus; GO:0005886,plasma membrane; GO:0005524,ATP binding; GO:0016301,kinase activity; GO:0004672,protein kinase activity; GO:0019901,protein kinase binding; GO:0004674,protein serine/threonine kinase activity; GO:0006952,defense response; GO:0035556,intracellular signal transduction; GO:0006468,protein phosphorylation; GO:0006979,response to oxidative stress; G…	Protein kinase domain
Cluster-2683.202057	2	K20628 expansin | (RefSeq) expansin-A8-like (A)	putative alpha-expansin, partial [Eucalyptus globulus]	RecName: Full=Expansin-A10; Short=AtEXPA10; AltName: Full=Alpha-expansin-10; Short=At-EXP10; Short=AtEx10; AltName: Full=Ath-ExpAlpha-1.1; Flags: Precursor;	SubName: Full=Putative alpha-expansin {ECO:0000313|EMBL:AAZ08312.1}; Flags: Fragment;	--	GO:0005618,cell wall; GO:0005576,extracellular region; GO:0016020,membrane; GO:0009664,plant-type cell wall organization	Pollen allergen
Cluster-2683.231637	2	K20628 expansin | (RefSeq) expansin-A8-like (A)	PREDICTED: expansin-A8-like [Gossypium raimondii]	RecName: Full=Expansin-A10; Short=AtEXPA10; AltName: Full=Alpha-expansin-10; Short=At-EXP10; Short=AtEx10; AltName: Full=Ath-ExpAlpha-1.1; Flags: Precursor;	SubName: Full=expansin-A8-like {ECO:0000313|RefSeq:XP_016686842.1};	--	GO:0005618,cell wall; GO:0005576,extracellular region; GO:0016020,membrane; GO:0009664,plant-type cell wall organization	Pollen allergen
Cluster-2683.257144	2	K20628 expansin | (RefSeq) expansin-A8-like (A)	expansin-A8-like precursor [Gossypium hirsutum]	RecName: Full=Expansin-A2; AltName: Full=Alpha-expansin-2; AltName: Full=OsEXP2; AltName: Full=OsEXPA2; AltName: Full=OsaEXPa1.23; AltName: Full=RiExB; AltName: Full=RiExC; Flags: Precursor;	SubName: Full=Alpha-expansin 2 {ECO:0000313|EMBL:ABB59694.1};	--	GO:0005618,cell wall; GO:0005576,extracellular region; GO:0016020,membrane; GO:0009664,plant-type cell wall organization	Pollen allergen
Cluster-2683.123920	2	K20628 expansin | (RefSeq) expansin-A8 (A)	PREDICTED: expansin-A4 [Gossypium raimondii]	RecName: Full=Expansin-A4; Short=AtEXPA4; AltName: Full=Alpha-expansin-4; Short=At-EXP4; Short=AtEx4; AltName: Full=Ath-ExpAlpha-1.6; Flags: Precursor;	SubName: Full=Uncharacterized protein {ECO:0000313|EMBL:KJB55836.1};	--	GO:0005829,cytosol; GO:0005576,extracellular region; GO:0016020,membrane; GO:0009505,plant-type cell wall; GO:0009506,plasmodesma; GO:0009664,plant-type cell wall organization; GO:0006949,syncytium formation	Pollen allergen
Cluster-2683.257145	2	K20628 expansin | (RefSeq) expansin-A8 (A)	expansin 2 precursor [Citrus sinensis]	RecName: Full=Expansin-A8; Short=AtEXPA8; AltName: Full=Alpha-expansin-8; Short=At-EXP8; Short=AtEx8; AltName: Full=Ath-ExpAlpha-1.11; Flags: Precursor;	SubName: Full=Expansin 2 {ECO:0000313|EMBL:ACN87961.1};	--	GO:0005618,cell wall; GO:0005576,extracellular region; GO:0016020,membrane; GO:0009664,plant-type cell wall organization; GO:0006949,syncytium formation	Pollen allergen
Cluster-2683.320771	2	K20628 expansin | (RefSeq) expansin-A8 (A)	expansin 2 precursor [Citrus sinensis]	RecName: Full=Expansin-A8; Short=AtEXPA8; AltName: Full=Alpha-expansin-8; Short=At-EXP8; Short=AtEx8; AltName: Full=Ath-ExpAlpha-1.11; Flags: Precursor;	SubName: Full=Expansin 2 {ECO:0000313|EMBL:ACN87961.1};	--	GO:0005618,cell wall; GO:0005576,extracellular region; GO:0016020,membrane; GO:0009664,plant-type cell wall organization; GO:0006949,syncytium formation	Lytic transglycolase
Cluster-2683.195659	2	K20623 typhasterol/6-deoxotyphasterol 2alpha-hydroxylase | (RefSeq) cytochrome P450 71A1-like (A)	PREDICTED: cytochrome P450 71A1-like isoform X1 [Gossypium raimondii]	RecName: Full=Cytochrome P450 71A1; EC=1.14.-.-; AltName: Full=ARP-2; AltName: Full=CYPLXXIA1;	SubName: Full=Uncharacterized protein {ECO:0000313|EMBL:KJB70139.1};	Cytochrome P450 CYP2 subfamily	GO:0005789,endoplasmic reticulum membrane; GO:0016021,integral component of membrane; GO:0031090,organelle membrane; GO:0020037,heme binding; GO:0005506,iron ion binding; GO:0004497,monooxygenase activity; GO:0016705,oxidoreductase activity, acting on paired donors, with incorporation or reduction of molecular oxygen; GO:0009835,fruit ripening	Cytochrome P450
Cluster-2683.187857	2	K20617 cytochrome P450 family 71 subfamily A | (RefSeq) cytochrome P450 71A9-like (A)	PREDICTED: cytochrome P450 83B1-like [Gossypium raimondii]	RecName: Full=Cytochrome P450 83B1; EC=1.14.14.45 {ECO:0000269|PubMed:12970475}; AltName: Full=Protein ALTERED TRYPTOPHAN REGULATION 4; AltName: Full=Protein RED ELONGATED 1; AltName: Full=Protein SUPERROOT 2;	SubName: Full=Uncharacterized protein {ECO:0000313|EMBL:KJB73271.1};	Cytochrome P450 CYP2 subfamily	GO:0005783,endoplasmic reticulum; GO:0016021,integral component of membrane; GO:0016020,membrane; GO:0005739,mitochondrion; GO:0005886,plasma membrane; GO:0020037,heme binding; GO:0005506,iron ion binding; GO:0016709,oxidoreductase activity, acting on paired donors, with incorporation or reduction of molecular oxygen, NAD(P)H as one donor, and incorporation of one atom of oxygen; GO:0048830,adven…	Cytochrome P450
Cluster-2683.202435	2	K20606 mitogen-activated protein kinase kinase kinase ANP1 [EC:2.7.11.25] | (RefSeq) receptor-like serine/threonine-protein kinase SD1-7 isoform X1 (A)	PREDICTED: cysteine-rich receptor-like protein kinase 18 isoform X1 [Gossypium hirsutum]	RecName: Full=Cysteine-rich receptor-like protein kinase 10; Short=Cysteine-rich RLK10; EC=2.7.11.-; AltName: Full=Receptor-like protein kinase 4; Flags: Precursor;	SubName: Full=cysteine-rich receptor-like protein kinase 18 isoform X1 {ECO:0000313|RefSeq:XP_016701524.1};	--	GO:0016021,integral component of membrane; GO:0005886,plasma membrane; GO:0005524,ATP binding; GO:0004674,protein serine/threonine kinase activity; GO:0042742,defense response to bacterium; GO:0006468,protein phosphorylation	Protein tyrosine kinase
Cluster-2683.266030	2	K20603 mitogen-activated protein kinase kinase 2 [EC:2.7.12.2] | (RefSeq) mitogen-activated protein kinase kinase 2-like isoform X1 (A)	mitogen-activated protein kinase kinase 2-like isoform X2 [Durio zibethinus]	RecName: Full=Mitogen-activated protein kinase kinase 2; Short=AtMAP2Kbeta; Short=AtMKK2; Short=MAP kinase kinase 2; EC=2.7.12.2 {ECO:0000269|PubMed:15225555};	SubName: Full=MAP kinase kinase 2 {ECO:0000313|EMBL:EOY30357.1};	Mitogen-activated protein kinase kinase (MAP2K)	GO:0005737,cytoplasm; GO:0005886,plasma membrane; GO:0005524,ATP binding; GO:0004708,MAP kinase kinase activity; GO:0004674,protein serine/threonine kinase activity; GO:0060918,auxin transport; GO:0009631,cold acclimation; GO:0009814,defense response, incompatible interaction; GO:0007346,regulation of mitotic cell cycle; GO:0009409,response to cold; GO:0009651,response to salt stress; GO:0031098,…	Protein kinase domain
Cluster-2683.80743	2	K20603 mitogen-activated protein kinase kinase 2 [EC:2.7.12.2] | (RefSeq) mitogen-activated protein kinase kinase 2-like (A)	PREDICTED: mitogen-activated protein kinase kinase 2-like [Gossypium raimondii]	RecName: Full=Mitogen-activated protein kinase kinase 2; Short=AtMAP2Kbeta; Short=AtMKK2; Short=MAP kinase kinase 2; EC=2.7.12.2 {ECO:0000269|PubMed:15225555};	SubName: Full=Uncharacterized protein {ECO:0000313|EMBL:KJB54419.1};	Mitogen-activated protein kinase kinase (MAP2K)	GO:0005737,cytoplasm; GO:0005886,plasma membrane; GO:0005524,ATP binding; GO:0004708,MAP kinase kinase activity; GO:0004674,protein serine/threonine kinase activity; GO:0060918,auxin transport; GO:0009631,cold acclimation; GO:0009814,defense response, incompatible interaction; GO:0007346,regulation of mitotic cell cycle; GO:0009409,response to cold; GO:0009651,response to salt stress; GO:0031098,…	Protein kinase domain
Cluster-2683.33313	2	K20603 mitogen-activated protein kinase kinase 2 [EC:2.7.12.2] | (RefSeq) mitogen-activated protein kinase kinase 2 (A)	PREDICTED: mitogen-activated protein kinase kinase 2 [Theobroma cacao]	RecName: Full=Mitogen-activated protein kinase kinase 2; Short=AtMAP2Kbeta; Short=AtMKK2; Short=MAP kinase kinase 2; EC=2.7.12.2 {ECO:0000269|PubMed:15225555};	SubName: Full=MAP kinase kinase 2 {ECO:0000313|EMBL:EOY30357.1};	Mitogen-activated protein kinase kinase (MAP2K)	GO:0005737,cytoplasm; GO:0005886,plasma membrane; GO:0005524,ATP binding; GO:0004708,MAP kinase kinase activity; GO:0004674,protein serine/threonine kinase activity; GO:0060918,auxin transport; GO:0009631,cold acclimation; GO:0009814,defense response, incompatible interaction; GO:0007346,regulation of mitotic cell cycle; GO:0009409,response to cold; GO:0009651,response to salt stress; GO:0031098,…	Protein kinase domain
Cluster-2683.105111	2	K20547 basic endochitinase B [EC:3.2.1.14] | (RefSeq) endochitinase-like (A)	PREDICTED: chitinase-like protein 2 [Gossypium arboreum]	RecName: Full=Chitinase-like protein 2; Short=AtCTL2; Flags: Precursor;	SubName: Full=Chitinase-like protein 2 {ECO:0000313|EMBL:KHG06992.1};	Predicted chitinase	GO:0005576,extracellular region; GO:0005975,carbohydrate metabolic process; GO:0016998,cell wall macromolecule catabolic process; GO:0006032,chitin catabolic process	Chitinase class I
Cluster-2683.34327	2	K20547 basic endochitinase B [EC:3.2.1.14] | (RefSeq) endochitinase CH25 (A)	PREDICTED: chitinase-like protein 2 [Gossypium hirsutum]	RecName: Full=Chitinase-like protein 2; Short=AtCTL2; Flags: Precursor;	SubName: Full=chitinase-like protein 2 {ECO:0000313|RefSeq:XP_016732324.1};	Predicted chitinase	GO:0005576,extracellular region; GO:0005975,carbohydrate metabolic process; GO:0016998,cell wall macromolecule catabolic process; GO:0006032,chitin catabolic process	Chitinase class I
Cluster-2683.60939	2	K20547 basic endochitinase B [EC:3.2.1.14] | (RefSeq) basic endochitinase-like (A)	fiber glycosyl hydrolase family 19 protein, partial [Gossypium barbadense]	RecName: Full=Chitinase-like protein 2; Short=AtCTL2; Flags: Precursor;	SubName: Full=Fiber glycosyl hydrolase family 19 protein {ECO:0000313|EMBL:AAQ84319.1}; Flags: Fragment;	Predicted chitinase	GO:0005576,extracellular region; GO:0005975,carbohydrate metabolic process; GO:0016998,cell wall macromolecule catabolic process; GO:0006032,chitin catabolic process	Chitinase class I
Cluster-2683.99463	2	K20495 long-chain fatty acid omega-monooxygenase [EC:1.14.14.80] | (RefSeq) cytochrome P450 704B1-like (A)	cytochrome P450 704C1-like isoform X1 [Durio zibethinus]	RecName: Full=Cytochrome P450 704C1; EC=1.14.-.-; AltName: Full=Cytochrome P450 CYPD;	SubName: Full=Uncharacterized protein {ECO:0000313|EMBL:KJB24648.1};	Cytochrome P450 CYP4/CYP19/CYP26 subfamilies	GO:0016021,integral component of membrane; GO:0020037,heme binding; GO:0005506,iron ion binding; GO:0004497,monooxygenase activity; GO:0016705,oxidoreductase activity, acting on paired donors, with incorporation or reduction of molecular oxygen	Cytochrome P450
Cluster-2683.124732	2	K20456 oxysterol-binding protein 1 | (RefSeq) oxysterol-binding protein-related protein 2A-like isoform X1 (A)	hypothetical protein B456_003G170200 [Gossypium raimondii]	RecName: Full=Oxysterol-binding protein-related protein 2A; AltName: Full=OSBP-related protein 2A;	SubName: Full=Uncharacterized protein {ECO:0000313|EMBL:KJB20874.1};	Oxysterol-binding protein	GO:0008289,lipid binding; GO:0006869,lipid transport	Oxysterol-binding protein
Cluster-2683.347653	2	K20456 oxysterol-binding protein 1 | (RefSeq) hypothetical protein (A)	PREDICTED: MATE efflux family protein 4, chloroplastic-like [Gossypium raimondii]	RecName: Full=Protein DETOXIFICATION 46, chloroplastic {ECO:0000303|PubMed:11739388}; Short=AtDTX46 {ECO:0000303|PubMed:11739388}; AltName: Full=Multidrug and toxic compound extrusion protein 46 {ECO:0000305}; Short=MATE protein 46 {ECO:0000305}; AltName: Full=Protein EDS5 HOMOLOGUE {ECO:0000303|PubMed:26055508}; Flags: Precursor;	RecName: Full=Protein DETOXIFICATION {ECO:0000256|RuleBase:RU004914}; AltName: Full=Multidrug and toxic compound extrusion protein {ECO:0000256|RuleBase:RU004914};	Uncharacterized membrane protein, predicted efflux pump	GO:0009507,chloroplast; GO:0009941,chloroplast envelope; GO:0031969,chloroplast membrane; GO:0016021,integral component of membrane; GO:0015297,antiporter activity; GO:0015238,drug transmembrane transporter activity	MatE
Cluster-2683.89511	2	K20295 conserved oligomeric Golgi complex subunit 8 | (RefSeq) conserved oligomeric Golgi complex subunit 8-like (A)	PREDICTED: conserved oligomeric Golgi complex subunit 8-like [Gossypium hirsutum]	--	RecName: Full=Conserved oligomeric Golgi complex subunit 8 {ECO:0000256|PIRNR:PIRNR015415}; Short=COG complex subunit 8 {ECO:0000256|PIRNR:PIRNR015415}; AltName: Full=Component of oligomeric Golgi complex 8 {ECO:0000256|PIRNR:PIRNR015415};	Golgi transport complex subunit	GO:0000139,Golgi membrane; GO:0017119,Golgi transport complex; GO:0006891,intra-Golgi vesicle-mediated transport; GO:0015031,protein transport	Dor1-like family
Cluster-2683.112253	2	K20285 Rab9 effector protein with kelch motifs | (RefSeq) acyl-CoA-binding domain-containing protein 6-like isoform X1 (A)	PREDICTED: tip elongation aberrant protein 3-like isoform X3 [Gossypium arboreum]	RecName: Full=Acyl-CoA-binding domain-containing protein 6 {ECO:0000305}; Short=Acyl-CoA binding protein 6 {ECO:0000303|PubMed:21128943}; Short=OsACBP6 {ECO:0000303|PubMed:21128943};	SubName: Full=acyl-CoA-binding domain-containing protein 4-like isoform X2 {ECO:0000313|RefSeq:XP_016700693.1};	Kelch repeat-containing proteins	GO:0005777,peroxisome; GO:0000062,fatty-acyl-CoA binding; GO:0008289,lipid binding	Galactose oxidase, central domain
Cluster-2683.277860	2	K20285 Rab9 effector protein with kelch motifs | (RefSeq) acyl-CoA-binding domain-containing protein 4-like (A)	Galactose oxidase/kelch repeat superfamily protein isoform 3, partial [Theobroma cacao]	RecName: Full=Acyl-CoA-binding domain-containing protein 6 {ECO:0000305}; Short=Acyl-CoA binding protein 6 {ECO:0000303|PubMed:21128943}; Short=OsACBP6 {ECO:0000303|PubMed:21128943};	SubName: Full=Galactose oxidase/kelch repeat superfamily protein isoform 3 {ECO:0000313|EMBL:EOY06434.1}; Flags: Fragment;	Kelch repeat-containing proteins	GO:0005777,peroxisome; GO:0000062,fatty-acyl-CoA binding; GO:0008289,lipid binding	Galactose oxidase, central domain
Cluster-2683.329177	2	K20240 spermidine dicoumaroyl transferase [EC:2.3.1.249] | (RefSeq) spermidine sinapoyl-CoA acyltransferase-like (A)	PREDICTED: 3'-N-debenzoyl-2'-deoxytaxol N-benzoyltransferase-like [Gossypium hirsutum]	RecName: Full=Omega-hydroxypalmitate O-feruloyl transferase; EC=2.3.1.188; AltName: Full=Omega-hydroxyacid hydroxycinnamoyltransferase; AltName: Full=Protein ALIPHATIC SUBERIN FERULOYL TRANSFERASE;	SubName: Full=3'-N-debenzoyl-2'-deoxytaxol N-benzoyltransferase-like {ECO:0000313|RefSeq:XP_016686828.1};	--	GO:0050734,hydroxycinnamoyltransferase activity; GO:0102406,omega-hydroxypalmitate O-sinapoyl transferase activity; GO:0052325,cell wall pectin biosynthetic process; GO:0010345,suberin biosynthetic process	Transferase family
Cluster-2683.332950	2	K20102 YTH domain-containing family protein | (RefSeq) uncharacterized protein LOC108476206 (A)	PREDICTED: uncharacterized protein LOC108476206 [Gossypium arboreum]	--	SubName: Full=YTH domain family protein 2 {ECO:0000313|EMBL:KHG29620.1};	Uncharacterized high-glucose-regulated protein	GO:0003723,RNA binding	YT521-B-like domain
Cluster-2683.118960	2	K20043 clathrin coat assembly protein AP180 | (RefSeq) putative clathrin assembly protein At5g35200 (A)	PREDICTED: dof zinc finger protein DOF1.6-like [Gossypium hirsutum]	RecName: Full=Dof zinc finger protein DOF1.6; Short=AtDOF1.6;	SubName: Full=dof zinc finger protein DOF1.6-like {ECO:0000313|RefSeq:XP_016665700.1};	--	GO:0005634,nucleus; GO:0003677,DNA binding; GO:0003700,DNA-binding transcription factor activity; GO:0046872,metal ion binding; GO:0006355,regulation of transcription, DNA-templated; GO:0006351,transcription, DNA-templated	Dof domain, zinc finger
Cluster-2683.130270	2	K20043 clathrin coat assembly protein AP180 | (RefSeq) putative clathrin assembly protein At5g35200 (A)	PREDICTED: dof zinc finger protein DOF5.4 [Gossypium hirsutum]	RecName: Full=Dof zinc finger protein DOF5.4; Short=AtDOF5.4; AltName: Full=OBF-binding protein 4;	SubName: Full=dof zinc finger protein DOF5.4 {ECO:0000313|RefSeq:XP_016718772.1};	--	GO:0005634,nucleus; GO:0003700,DNA-binding transcription factor activity; GO:0046872,metal ion binding; GO:0044212,transcription regulatory region DNA binding; GO:0006355,regulation of transcription, DNA-templated; GO:0006351,transcription, DNA-templated	Dof domain, zinc finger
Cluster-2683.293183	2	K20003 palmitoyltransferase ZDHHC4 [EC:2.3.1.225] | (RefSeq) uncharacterized protein LOC111280652 (A)	hypothetical protein B456_007G290700 [Gossypium raimondii]	--	SubName: Full=Uncharacterized protein {ECO:0000313|EMBL:KJB45116.1};	--	--	Leucine rich repeat
Cluster-2683.209143	2	K19998 sec1 family domain-containing protein 1 | (RefSeq) SEC1 family transport protein SLY1-like (A)	Sec1-like protein [Corchorus capsularis]	RecName: Full=SEC1 family transport protein SLY1; Short=AtSLY1;	SubName: Full=Sec1-like protein {ECO:0000313|EMBL:OMO79982.1};	Vesicle trafficking protein Sly1 (Sec1 family)	GO:0005829,cytosol; GO:0015031,protein transport; GO:0006904,vesicle docking involved in exocytosis	Sec1 family
Cluster-2683.48945	2	K19984 exocyst complex component 5 | (RefSeq) uncharacterized protein LOC113272286 (A)	PREDICTED: zinc finger BED domain-containing protein RICESLEEPER 1-like [Gossypium hirsutum]	RecName: Full=Zinc finger BED domain-containing protein RICESLEEPER 1; AltName: Full=Transposase-like protein RICESLEEPER 1;	SubName: Full=zinc finger BED domain-containing protein RICESLEEPER 1-like {ECO:0000313|RefSeq:XP_016665206.1, ECO:0000313|RefSeq:XP_016665211.1};	Tam3-transposase (Ac family)	GO:0005634,nucleus; GO:0003700,DNA-binding transcription factor activity; GO:0046872,metal ion binding; GO:0046983,protein dimerization activity; GO:0000977,RNA polymerase II regulatory region sequence-specific DNA binding; GO:0009791,post-embryonic development; GO:0006357,regulation of transcription by RNA polymerase II; GO:0006351,transcription, DNA-templated	Domain of unknown function (DUF4413)
Cluster-2683.302479	2	K19984 exocyst complex component 5 | (RefSeq) exocyst complex component SEC10b-like isoform X1 (A)	exocyst complex component SEC10b-like isoform X1 [Durio zibethinus]	--	SubName: Full=Uncharacterized protein {ECO:0000313|EMBL:ADU04139.1};	--	GO:0000145,exocyst; GO:0006887,exocytosis; GO:0048278,vesicle docking	--
Cluster-2683.106646	2	K19891 glucan endo-1,3-beta-glucosidase 1/2/3 [EC:3.2.1.39] | (RefSeq) glucan endo-1,3-beta-glucosidase 3 (A)	PREDICTED: uncharacterized protein LOC105783394 [Gossypium raimondii]	RecName: Full=Major pollen allergen Ole e 10; AltName: Allergen=Ole e 10; Flags: Precursor;	SubName: Full=Uncharacterized protein {ECO:0000313|EMBL:KJB14198.1};	--	GO:0031410,cytoplasmic vesicle	--
Cluster-2683.265659	2	K19825 2-alkenal reductase (NADP+) [EC:1.3.1.102] | (RefSeq) 2-alkenal reductase (NADP(+)-dependent) (A)	2-alkenal reductase (NADP(+)-dependent)-like [Durio zibethinus]	RecName: Full=2-alkenal reductase (NADP(+)-dependent); EC=1.3.1.102 {ECO:0000269|PubMed:17945329, ECO:0000269|Ref.3, ECO:0000269|Ref.4}; AltName: Full=Alkenal double bound reductase; AltName: Full=Allylic alcohol dehydrogenase 1 {ECO:0000303|PubMed:11117876}; Short=allyl-ADH1 {ECO:0000303|PubMed:11117876}; AltName: Full=Flavin-free double bond reductase {ECO:0000303|Ref.4}; Short=NtDBR; AltName: …	SubName: Full=2-alkenal reductase (NADP(+)-dependent)-like isoform X2 {ECO:0000313|RefSeq:XP_016726837.1};	Predicted NAD-dependent oxidoreductase	GO:0016491,oxidoreductase activity	Zinc-binding dehydrogenase
Cluster-2683.192975	2	K19747 BAHD acyltransferase [EC:2.3.1.-] | (RefSeq) BAHD acyltransferase DCR-like isoform X1 (A)	BAHD acyltransferase DCR-like isoform X1 [Durio zibethinus]	RecName: Full=BAHD acyltransferase DCR; EC=2.3.1.-; AltName: Full=Protein DEFECTIVE IN CUTICULAR RIDGES; AltName: Full=Protein PERMEABLE LEAVES 3;	SubName: Full=HXXXD-type acyl-transferase family protein {ECO:0000313|EMBL:EOY23271.1};	--	GO:0005737,cytoplasm; GO:0005829,cytosol; GO:0016747,transferase activity, transferring acyl groups other than amino-acyl groups; GO:0010143,cutin biosynthetic process; GO:0051179,localization; GO:0090626,plant epidermis morphogenesis; GO:0010090,trichome morphogenesis	Transferase family
Cluster-2683.220404	2	K19747 BAHD acyltransferase [EC:2.3.1.-] | (RefSeq) BAHD acyltransferase DCR-like (A)	BAHD acyltransferase DCR-like [Durio zibethinus]	RecName: Full=Uncharacterized acetyltransferase At3g50280; EC=2.3.1.-;	SubName: Full=HXXXD-type acyl-transferase family protein {ECO:0000313|EMBL:EOY07277.1};	--	GO:0016747,transferase activity, transferring acyl groups other than amino-acyl groups	Transferase family
Cluster-2683.182736	2	K19747 BAHD acyltransferase [EC:2.3.1.-] | (RefSeq) BAHD acyltransferase DCR (A)	Transferase [Corchorus olitorius]	RecName: Full=BAHD acyltransferase DCR; EC=2.3.1.-; AltName: Full=Protein DEFECTIVE IN CUTICULAR RIDGES; AltName: Full=Protein PERMEABLE LEAVES 3;	SubName: Full=Transferase {ECO:0000313|EMBL:OMO97510.1};	--	GO:0005737,cytoplasm; GO:0005829,cytosol; GO:0016747,transferase activity, transferring acyl groups other than amino-acyl groups; GO:0010143,cutin biosynthetic process; GO:0051179,localization; GO:0090626,plant epidermis morphogenesis; GO:0010090,trichome morphogenesis	Transferase family
Cluster-2683.296599	2	K19747 BAHD acyltransferase [EC:2.3.1.-] | (RefSeq) BAHD acyltransferase DCR (A)	PREDICTED: uncharacterized acetyltransferase At3g50280-like [Gossypium arboreum]	RecName: Full=Uncharacterized acetyltransferase At3g50280; EC=2.3.1.-;	SubName: Full=HXXXD-type acyl-transferase family protein, putative {ECO:0000313|EMBL:EOY27116.1};	--	GO:0016747,transferase activity, transferring acyl groups other than amino-acyl groups	Transferase family
Cluster-2683.352775	2	K19747 BAHD acyltransferase [EC:2.3.1.-] | (RefSeq) BAHD acyltransferase DCR (A)	BAHD acyltransferase DCR-like [Durio zibethinus]	RecName: Full=Uncharacterized acetyltransferase At3g50280; EC=2.3.1.-;	SubName: Full=HXXXD-type acyl-transferase family protein {ECO:0000313|EMBL:EOY07277.1};	--	GO:0016747,transferase activity, transferring acyl groups other than amino-acyl groups	Transferase family
Cluster-2683.316534	2	K19720 collagen, type III, alpha | (RefSeq) hypothetical protein (A)	PREDICTED: zinc finger Ran-binding domain-containing protein 2-like [Gossypium arboreum]	RecName: Full=Embryo-specific protein ATS3B {ECO:0000305}; AltName: Full=Protein ARABIDOPSIS THALIANA SEED 3B {ECO:0000305}; Flags: Precursor;	SubName: Full=Zinc finger Ran-binding domain-containing 2 {ECO:0000313|EMBL:KHG30418.1};	RNA-binding Ran Zn-finger protein and related proteins	GO:0031225,anchored component of membrane; GO:0005576,extracellular region; GO:0005774,vacuolar membrane	Zn-finger in Ran binding protein and others
Cluster-2683.81891	2	K19613 leucine-rich repeat protein SHOC2 | (RefSeq) LOW QUALITY PROTEIN: probably inactive leucine-rich repeat receptor-like protein kinase At2g25790 (A)	probable inactive leucine-rich repeat receptor kinase XIAO [Herrania umbratica]	RecName: Full=Leucine-rich repeat receptor-like protein kinase PEPR2; EC=2.7.11.1; AltName: Full=Elicitor peptide 1 receptor 2; Short=PEP1 receptor 2; Flags: Precursor;	SubName: Full=Uncharacterized protein {ECO:0000313|EMBL:OMO57000.1};	FOG: Leucine rich repeat	GO:0016021,integral component of membrane; GO:0005886,plasma membrane; GO:0005524,ATP binding; GO:0042277,peptide binding; GO:0004674,protein serine/threonine kinase activity; GO:0042742,defense response to bacterium; GO:0009753,response to jasmonic acid; GO:0009611,response to wounding	Leucine rich repeat
Cluster-2683.145986	2	K19355 mannan endo-1,4-beta-mannosidase [EC:3.2.1.78] | (RefSeq) mannan endo-1,4-beta-mannosidase 7-like (A)	Glycoside hydrolase, family 5 [Corchorus olitorius]	RecName: Full=Mannan endo-1,4-beta-mannosidase 7; EC=3.2.1.78; AltName: Full=Beta-mannanase 7; AltName: Full=Endo-beta-1,4-mannanase 7; Short=AtMAN7; Flags: Precursor;	SubName: Full=Glycoside hydrolase, family 5 {ECO:0000313|EMBL:OMO84432.1};	--	GO:0071944,cell periphery; GO:0005576,extracellular region; GO:0016985,mannan endo-1,4-beta-mannosidase activity; GO:0046355,mannan catabolic process; GO:0009845,seed germination	--
Cluster-2683.333321	2	K19355 mannan endo-1,4-beta-mannosidase [EC:3.2.1.78] | (RefSeq) mannan endo-1,4-beta-mannosidase 7 (A)	mannan endo-1,4-beta-mannosidase 7 [Durio zibethinus]	RecName: Full=Mannan endo-1,4-beta-mannosidase 7; EC=3.2.1.78; AltName: Full=Beta-mannanase 7; AltName: Full=Endo-beta-1,4-mannanase 7; Short=AtMAN7; Flags: Precursor;	SubName: Full=Glycosyl hydrolase superfamily protein isoform 1 {ECO:0000313|EMBL:EOX91030.1};	--	GO:0071944,cell periphery; GO:0005576,extracellular region; GO:0016985,mannan endo-1,4-beta-mannosidase activity; GO:0046355,mannan catabolic process; GO:0009845,seed germination	--
Cluster-2683.366834	2	K19329 WW domain-containing oxidoreductase | (RefSeq) short-chain dehydrogenase TIC 32, chloroplastic-like isoform X1 (A)	short-chain dehydrogenase TIC 32, chloroplastic-like [Gossypium hirsutum]	RecName: Full=Short-chain dehydrogenase TIC 32, chloroplastic; EC=1.1.1.-; AltName: Full=Translocon at the inner envelope membrane of chloroplasts 32; Short=AtTIC32;	SubName: Full=short-chain dehydrogenase TIC 32, chloroplastic-like isoform X1 {ECO:0000313|RefSeq:XP_016755754.1};	Dehydrogenases with different specificities (related to short-chain alcohol dehydrogenases)	GO:0009507,chloroplast; GO:0009941,chloroplast envelope; GO:0009706,chloroplast inner membrane; GO:0005886,plasma membrane; GO:0016491,oxidoreductase activity; GO:0015031,protein transport	short chain dehydrogenase
Cluster-2683.171261	2	K19329 WW domain-containing oxidoreductase | (RefSeq) short-chain dehydrogenase TIC 32, chloroplastic (A)	PREDICTED: short-chain dehydrogenase TIC 32, chloroplastic [Theobroma cacao]	RecName: Full=Short-chain dehydrogenase TIC 32, chloroplastic; EC=1.1.1.-; AltName: Full=Translocon at the inner envelope membrane of chloroplasts 32; Short=PsTIC32;	SubName: Full=short-chain dehydrogenase TIC 32, chloroplastic-like isoform X1 {ECO:0000313|RefSeq:XP_016667832.1};	Dehydrogenases with different specificities (related to short-chain alcohol dehydrogenases)	GO:0009706,chloroplast inner membrane; GO:0005516,calmodulin binding; GO:0016491,oxidoreductase activity; GO:0015031,protein transport	short chain dehydrogenase
Cluster-2683.284080	2	K19329 WW domain-containing oxidoreductase | (RefSeq) short-chain dehydrogenase TIC 32, chloroplastic (A)	NAD(P)-binding Rossmann-fold superfamily protein isoform 2 [Theobroma cacao]	RecName: Full=Short-chain dehydrogenase TIC 32, chloroplastic; EC=1.1.1.-; AltName: Full=Translocon at the inner envelope membrane of chloroplasts 32; Short=AtTIC32;	SubName: Full=NAD(P)-binding Rossmann-fold superfamily protein isoform 2 {ECO:0000313|EMBL:EOY24774.1};	Dehydrogenases with different specificities (related to short-chain alcohol dehydrogenases)	GO:0009507,chloroplast; GO:0009941,chloroplast envelope; GO:0009706,chloroplast inner membrane; GO:0005886,plasma membrane; GO:0016491,oxidoreductase activity; GO:0015031,protein transport	short chain dehydrogenase
Cluster-2683.287057	2	K19041 E3 ubiquitin-protein ligase RNF38/44 [EC:2.3.2.27] | (RefSeq) NEP1-interacting protein-like 1 (A)	NEP1-interacting protein-like 2 [Durio zibethinus]	--	SubName: Full=YjgF-like protein {ECO:0000313|EMBL:OMP04416.1};	--	GO:0016021,integral component of membrane	--
Cluster-2683.227544	2	K18999 RNA polymerase II C-terminal domain phosphatase-like 3/4 [EC:3.1.3.16] | (RefSeq) RNA polymerase II C-terminal domain phosphatase-like 3 (A)	PREDICTED: RNA polymerase II C-terminal domain phosphatase-like 3 isoform X2 [Gossypium raimondii]	RecName: Full=RNA polymerase II C-terminal domain phosphatase-like 3; Short=FCP-like 3; EC=3.1.3.16; AltName: Full=Carboxyl-terminal phosphatase-like 3; Short=AtCPL3; Short=CTD phosphatase-like 3;	SubName: Full=Uncharacterized protein {ECO:0000313|EMBL:KJB77191.1};	TFIIF-interacting CTD phosphatases, including NLI-interacting factor	GO:0016591,RNA polymerase II, holoenzyme; GO:0005634,nucleus; GO:0008420,RNA polymerase II CTD heptapeptide repeat phosphatase activity; GO:0046872,metal ion binding; GO:0008022,protein C-terminus binding; GO:0003723,RNA binding; GO:0070940,dephosphorylation of RNA polymerase II C-terminal domain; GO:0009788,negative regulation of abscisic acid-activated signaling pathway; GO:0009651,response to …	NLI interacting factor-like phosphatase
Cluster-2683.214701	2	K18878 BHLH transcription factor Upa20 | (RefSeq) Upa20; transcription factor bHLH137-like (A)	PREDICTED: transcription factor BEE 3-like isoform X2 [Gossypium raimondii]	RecName: Full=Transcription factor BEE 3; AltName: Full=Basic helix-loop-helix protein 50; Short=AtbHLH50; Short=bHLH 50; AltName: Full=Protein Brassinosteroid enhanced expression 3; AltName: Full=Transcription factor EN 76; AltName: Full=bHLH transcription factor bHLH050;	SubName: Full=Uncharacterized protein {ECO:0000313|EMBL:KJB37225.1};	--	GO:0005634,nucleus; GO:0003677,DNA binding; GO:0003700,DNA-binding transcription factor activity; GO:0046983,protein dimerization activity; GO:0006355,regulation of transcription, DNA-templated; GO:0006351,transcription, DNA-templated	Helix-loop-helix DNA-binding domain
Cluster-2683.195734	2	K18875 enhanced disease susceptibility 1 protein | (RefSeq) protein EDS1L-like (A)	lipase-like PAD4 isoform X2 [Durio zibethinus]	RecName: Full=Lipase-like PAD4; EC=2.3.1.-; AltName: Full=Protein ENHANCED DISEASE SUSCEPTIBILITY 9; AltName: Full=Protein PHYTOALEXIN DEFICIENT 4; Short=AtPAD4;	SubName: Full=PAD4, putative isoform 1 {ECO:0000313|EMBL:EOX92655.1};	--	GO:0005737,cytoplasm; GO:0005634,nucleus; GO:0016298,lipase activity; GO:0016740,transferase activity; GO:0010618,aerenchyma formation; GO:0071327,cellular response to trehalose stimulus; GO:0009816,defense response to bacterium, incompatible interaction; GO:0002213,defense response to insect; GO:0009873,ethylene-activated signaling pathway; GO:0010150,leaf senescence; GO:0016042,lipid catabolic …	Lipase (class 3)
Cluster-2683.232955	2	K18875 enhanced disease susceptibility 1 protein | (RefSeq) protein EDS1-like (A)	lipase-like PAD4 isoform X2 [Durio zibethinus]	RecName: Full=Lipase-like PAD4; EC=2.3.1.-; AltName: Full=Protein ENHANCED DISEASE SUSCEPTIBILITY 9; AltName: Full=Protein PHYTOALEXIN DEFICIENT 4; Short=AtPAD4;	SubName: Full=Phospholipase A(1) DAD1, chloroplastic-like protein {ECO:0000313|EMBL:KHG24224.1};	--	GO:0005737,cytoplasm; GO:0005634,nucleus; GO:0016298,lipase activity; GO:0016740,transferase activity; GO:0010618,aerenchyma formation; GO:0071327,cellular response to trehalose stimulus; GO:0009816,defense response to bacterium, incompatible interaction; GO:0002213,defense response to insect; GO:0009873,ethylene-activated signaling pathway; GO:0010150,leaf senescence; GO:0016042,lipid catabolic …	Enhanced disease susceptibility 1 protein EP domain
Cluster-2683.359102	2	K18875 enhanced disease susceptibility 1 protein | (RefSeq) protein EDS1 (A)	protein EDS1 [Durio zibethinus]	RecName: Full=Protein EDS1 {ECO:0000305}; AltName: Full=Enhanced disease susceptibility 1 {ECO:0000303|PubMed:10077677};	SubName: Full=Disease resistance protein, putative {ECO:0000313|EMBL:EOY20573.1};	--	GO:0005737,cytoplasm; GO:0005783,endoplasmic reticulum; GO:0005634,nucleus; GO:0016298,lipase activity; GO:0042803,protein homodimerization activity; GO:0010618,aerenchyma formation; GO:0006629,lipid metabolic process; GO:0009626,plant-type hypersensitive response; GO:0010942,positive regulation of cell death; GO:0010310,regulation of hydrogen peroxide metabolic process; GO:0001666,response to hy…	Lipase (class 3)
Cluster-6542.0	2	K18801 glucuronoxylan 4-O-methyltransferase [EC:2.1.1.112] | (RefSeq) glucuronoxylan 4-O-methyltransferase 3 (A)	protein IRX15-LIKE [Herrania umbratica]	RecName: Full=Protein IRX15-LIKE;	SubName: Full=Bromodomain-containing protein DDB_G0271118 {ECO:0000313|EMBL:EOX91515.1};	--	GO:0005794,Golgi apparatus; GO:0000139,Golgi membrane; GO:0016021,integral component of membrane; GO:0009834,plant-type secondary cell wall biogenesis; GO:0045492,xylan biosynthetic process	Polysaccharide biosynthesis
Cluster-2683.173704	2	K18789 xylogalacturonan beta-1,3-xylosyltransferase [EC:2.4.2.41] | (RefSeq) probable glycosyltransferase At3g42180 isoform X1 (A)	PREDICTED: probable glycosyltransferase At5g03795 [Gossypium hirsutum]	RecName: Full=Probable glycosyltransferase At5g03795; EC=2.4.-.-;	SubName: Full=probable glycosyltransferase At5g03795 {ECO:0000313|RefSeq:XP_016669838.1};	Acetylglucosaminyltransferase EXT1/exostosin 1	GO:0000139,Golgi membrane; GO:0016021,integral component of membrane; GO:0016757,transferase activity, transferring glycosyl groups; GO:0071555,cell wall organization; GO:0006486,protein glycosylation	Exostosin family
Cluster-2683.119391	2	K18757 la-related protein 1 | (RefSeq) la-related protein 1C (A)	Winged-helix DNA-binding transcription factor family protein, putative [Theobroma cacao]	RecName: Full=La-related protein 1C; Short=AtLARP1c;	SubName: Full=Winged-helix DNA-binding transcription factor family protein, putative {ECO:0000313|EMBL:EOX90779.1};	RNA-binding protein LARP/SRO9 and related La domain proteins	GO:0005737,cytoplasm; GO:0005844,polysome; GO:0003729,mRNA binding; GO:0009738,abscisic acid-activated signaling pathway; GO:0010150,leaf senescence; GO:0009737,response to abscisic acid; GO:0009753,response to jasmonic acid; GO:0009751,response to salicylic acid	La domain
Cluster-2683.35723	2	K18726 FAS-associated factor 2 | (RefSeq) plant UBX domain-containing protein 9 (A)	PREDICTED: plant UBX domain-containing protein 8-like [Gossypium raimondii]	RecName: Full=Plant UBX domain-containing protein 8 {ECO:0000303|Ref.5}; Short=PUX8 {ECO:0000303|Ref.5}; AltName: Full=Ara4-interacting protein {ECO:0000312|EMBL:BAB32954.1}; AltName: Full=Suppressor of ARA4-induced defect of ypt1 {ECO:0000303|PubMed:10758485}; Short=SAY1 {ECO:0000303|PubMed:10758485};	SubName: Full=Uncharacterized protein {ECO:0000313|EMBL:KJB52049.1};	Predicted regulator of the ubiquitin pathway (contains UAS and UBX domains)	GO:0005829,cytosol; GO:0005634,nucleus; GO:0016192,vesicle-mediated transport	--
Cluster-2683.80394	2	K18696 glycerophosphodiester phosphodiesterase [EC:3.1.4.46] | (RefSeq) glycerophosphodiester phosphodiesterase GDPD1, chloroplastic-like (A)	hypothetical protein B456_011G087800 [Gossypium raimondii]	RecName: Full=Glycerophosphodiester phosphodiesterase GDPD1, chloroplastic {ECO:0000305}; EC=3.1.4.46 {ECO:0000269|PubMed:21323773}; AltName: Full=Glycerophosphodiester phosphodiesterase 1 {ECO:0000303|PubMed:21323773}; Short=AtGDPD1 {ECO:0000303|PubMed:21323773}; AltName: Full=Protein SENESCENCE-RELATED GENE 3 {ECO:0000303|PubMed:8883383}; Flags: Precursor;	SubName: Full=Uncharacterized protein {ECO:0000313|EMBL:KJB70699.1};	Predicted starch-binding protein	GO:0009507,chloroplast; GO:0009536,plastid; GO:0008889,glycerophosphodiester phosphodiesterase activity; GO:0000287,magnesium ion binding; GO:0030643,cellular phosphate ion homeostasis; GO:0006071,glycerol metabolic process; GO:0046475,glycerophospholipid catabolic process	Glycerophosphoryl diester phosphodiesterase family
Cluster-2683.236790	2	K18592 gamma-glutamyltranspeptidase / glutathione hydrolase / leukotriene-C4 hydrolase [EC:2.3.2.2 3.4.19.13 3.4.19.14] | (RefSeq) gamma-glutamyltranspeptidase 3 (A)	PREDICTED: gamma-glutamyltranspeptidase 3 isoform X2 [Gossypium raimondii]	RecName: Full=Glutathione hydrolase 3; EC=3.4.19.13; AltName: Full=Gamma-glutamyltransferase 3; AltName: Full=Gamma-glutamyltranspeptidase 3; EC=2.3.2.2; AltName: Full=Gamma-glutamyltranspeptidase 4;	SubName: Full=Uncharacterized protein {ECO:0000313|EMBL:KJB65064.1};	Gamma-glutamyltransferase	GO:0016021,integral component of membrane; GO:0005774,vacuolar membrane; GO:0005773,vacuole; GO:0016756,glutathione gamma-glutamylcysteinyltransferase activity; GO:0036374,glutathione hydrolase activity; GO:0102953,hypoglycin A gamma-glutamyl transpeptidase activity; GO:0103068,leukotriene C4 gamma-glutamyl transferase activity; GO:0006751,glutathione catabolic process; GO:0009636,response to tox…	Gamma-glutamyltranspeptidase
Cluster-2683.69998	2	K18588 coenzyme Q-binding protein COQ10 | (RefSeq) coenzyme Q-binding protein COQ10 homolog, mitochondrial-like (A)	PREDICTED: coenzyme Q-binding protein COQ10 homolog, mitochondrial-like [Gossypium hirsutum]	--	SubName: Full=coenzyme Q-binding protein COQ10 homolog, mitochondrial-like {ECO:0000313|RefSeq:XP_016687739.1, ECO:0000313|RefSeq:XP_016687740.1};	Oligoketide cyclase/lipid transport protein	--	Polyketide cyclase / dehydrase and lipid transport
Cluster-2683.216793	2	K18534 MPBQ/MSBQ methyltransferase [EC:2.1.1.295] | (RefSeq) hypothetical protein (A)	PREDICTED: uncharacterized protein LOC108471529 [Gossypium arboreum]	--	SubName: Full=Malonyl-CoA O-methyltransferase BioC {ECO:0000313|EMBL:KHG04685.1};	SAM-dependent methyltransferases	GO:0008168,methyltransferase activity	Methyltransferase domain
Cluster-2683.373297	2	K18482 4-amino-4-deoxychorismate lyase [EC:4.1.3.38] | (RefSeq) D-amino-acid transaminase, chloroplastic-like (A)	PREDICTED: D-amino-acid transaminase, chloroplastic-like [Gossypium raimondii]	RecName: Full=D-amino-acid transaminase, chloroplastic {ECO:0000303|PubMed:18318836}; EC=2.6.1.21; EC=4.1.3.38; AltName: Full=Aminodeoxychorismate lyase {ECO:0000303|PubMed:15500462}; Short=AtADCL; AltName: Full=Branched-chain-amino-acid aminotransferase-like protein 3; Flags: Precursor;	SubName: Full=Uncharacterized protein {ECO:0000313|EMBL:KJB65693.1};	Branched chain aminotransferase BCAT1, pyridoxal phosphate enzymes type IV superfamily	GO:0009507,chloroplast; GO:0009570,chloroplast stroma; GO:0008696,4-amino-4-deoxychorismate lyase activity; GO:0047810,D-alanine:2-oxoglutarate aminotransferase activity; GO:0008153,para-aminobenzoic acid biosynthetic process; GO:0046654,tetrahydrofolate biosynthetic process	Amino-transferase class IV
Cluster-2683.49743	2	K18482 4-amino-4-deoxychorismate lyase [EC:4.1.3.38] | (RefSeq) D-amino-acid transaminase, chloroplastic-like (A)	PREDICTED: D-amino-acid transaminase, chloroplastic-like [Gossypium arboreum]	RecName: Full=D-amino-acid transaminase, chloroplastic {ECO:0000303|PubMed:18318836}; EC=2.6.1.21; EC=4.1.3.38; AltName: Full=Aminodeoxychorismate lyase {ECO:0000303|PubMed:15500462}; Short=AtADCL; AltName: Full=Branched-chain-amino-acid aminotransferase-like protein 3; Flags: Precursor;	SubName: Full=Uncharacterized protein {ECO:0000313|EMBL:KHG04392.1};	Branched chain aminotransferase BCAT1, pyridoxal phosphate enzymes type IV superfamily	GO:0009507,chloroplast; GO:0009570,chloroplast stroma; GO:0008696,4-amino-4-deoxychorismate lyase activity; GO:0047810,D-alanine:2-oxoglutarate aminotransferase activity; GO:0008153,para-aminobenzoic acid biosynthetic process; GO:0046654,tetrahydrofolate biosynthetic process	Amino-transferase class IV
Cluster-2683.222108	2	K18466 vacuolar protein sorting-associated protein 26 | (RefSeq) vacuolar protein sorting-associated protein 26A (A)	PREDICTED: vacuolar protein sorting-associated protein 26A [Theobroma cacao]	RecName: Full=Vacuolar protein sorting-associated protein 26A; AltName: Full=Vesicle protein sorting 26A;	SubName: Full=Vpsh26 {ECO:0000313|EMBL:JAF08656.1};	Membrane coat complex Retromer, subunit VPS26	GO:0005829,cytosol; GO:0005794,Golgi apparatus; GO:0043231,intracellular membrane-bounded organelle; GO:0031902,late endosome membrane; GO:0016020,membrane; GO:0005771,multivesicular body; GO:0030904,retromer complex; GO:0008565,protein transporter activity; GO:0006886,intracellular protein transport; GO:0042147,retrograde transport, endosome to Golgi	Vacuolar protein sorting-associated protein 26
Cluster-2683.228416	2	K18423 exportin-2 (importin alpha re-exporter) | (RefSeq) exportin-2 (A)	exportin-2 [Herrania umbratica]	RecName: Full=Exportin-2; Short=Exp2; AltName: Full=Cellular apoptosis susceptibility protein homolog; AltName: Full=Importin-alpha re-exporter;	SubName: Full=Exportin-2-like protein {ECO:0000313|EMBL:KHG10883.1};	Nuclear export receptor CSE1/CAS (importin beta superfamily)	GO:0005829,cytosol; GO:0016020,membrane; GO:0005635,nuclear envelope; GO:0009506,plasmodesma; GO:0005049,nuclear export signal receptor activity; GO:0008536,Ran GTPase binding; GO:0006886,intracellular protein transport; GO:0006611,protein export from nucleus; GO:0006606,protein import into nucleus	Importin-beta N-terminal domain
Cluster-2683.297445	2	K18270 Rab3 GTPase-activating protein catalytic subunit | (RefSeq) rab3 GTPase-activating protein catalytic subunit isoform X1 (A)	rab3 GTPase-activating protein catalytic subunit isoform X3 [Durio zibethinus]	--	SubName: Full=Rab3 GTPase-activating protein catalytic subunit isoform 1 {ECO:0000313|EMBL:EOY34577.1};	Uncharacterized conserved protein	GO:0009507,chloroplast; GO:0005096,GTPase activator activity	Rab3 GTPase-activating protein catalytic subunit
Cluster-2683.111622	2	K18171 COX assembly mitochondrial protein 1 | (RefSeq) uncharacterized protein DDB_G0275933 (A)	PREDICTED: uncharacterized protein DDB_G0275933 [Gossypium raimondii]	--	RecName: Full=COX assembly mitochondrial protein {ECO:0000256|RuleBase:RU364104};	Uncharacterized conserved protein	GO:0005739,mitochondrion	Cytochrome c oxidase biogenesis protein Cmc1 like
Cluster-2683.196659	2	K18134 EGF domain-specific O-GlcNAc transferase [EC:2.4.1.255] | (RefSeq) uncharacterized protein LOC108481375 (A)	PREDICTED: premnaspirodiene oxygenase-like isoform X1 [Gossypium raimondii]	RecName: Full=Premnaspirodiene oxygenase; Short=HPO; EC=1.14.13.121; AltName: Full=Cytochrome P450 71D55;	SubName: Full=cytochrome P450 71D9-like {ECO:0000313|RefSeq:XP_016701755.1};	Cytochrome P450 CYP2 subfamily	GO:0016021,integral component of membrane; GO:0020037,heme binding; GO:0005506,iron ion binding; GO:0004497,monooxygenase activity; GO:0016705,oxidoreductase activity, acting on paired donors, with incorporation or reduction of molecular oxygen	Cytochrome P450
Cluster-2683.181164	2	K18108 (-)-alpha-terpineol synthase [EC:4.2.3.111] | (RefSeq) (-)-alpha-terpineol synthase (A)	PREDICTED: probable terpene synthase 9 [Theobroma cacao]	RecName: Full=Probable terpene synthase 9; Short=RcSeTPS9; EC=4.2.3.-;	SubName: Full=3R-linalool synthase, putative isoform 1 {ECO:0000313|EMBL:EOY13935.1};	--	GO:0000287,magnesium ion binding; GO:0010333,terpene synthase activity; GO:0008152,metabolic process	Terpene synthase family, metal binding domain
Cluster-2683.154467	2	K17991 peroxygenase [EC:1.11.2.3] | (RefSeq) probable peroxygenase 3 (A)	PREDICTED: probable peroxygenase 3 [Gossypium hirsutum]	RecName: Full=Probable peroxygenase 3; Short=AtPXG3; EC=1.11.2.3; AltName: Full=Caleosin-3; AltName: Full=Protein RESPONSIVE TO DESICCATION 20;	SubName: Full=probable peroxygenase 3 {ECO:0000313|RefSeq:XP_016668649.1};	--	GO:0031969,chloroplast membrane; GO:0005783,endoplasmic reticulum; GO:0043231,intracellular membrane-bounded organelle; GO:0012511,monolayer-surrounded lipid storage body; GO:0005773,vacuole; GO:0005509,calcium ion binding; GO:1990137,plant seed peroxidase activity; GO:1902609,(R)-2-hydroxy-alpha-linolenic acid biosynthetic process; GO:0050832,defense response to fungus; GO:0031407,oxylipin metab…	Caleosin related protein
Cluster-2683.43752	2	K17991 peroxygenase [EC:1.11.2.3] | (RefSeq) probable peroxygenase 3 (A)	PREDICTED: probable peroxygenase 3 [Gossypium hirsutum]	RecName: Full=Probable peroxygenase 3; Short=AtPXG3; EC=1.11.2.3; AltName: Full=Caleosin-3; AltName: Full=Protein RESPONSIVE TO DESICCATION 20;	SubName: Full=probable peroxygenase 3 {ECO:0000313|RefSeq:XP_016668649.1};	--	GO:0031969,chloroplast membrane; GO:0005783,endoplasmic reticulum; GO:0043231,intracellular membrane-bounded organelle; GO:0012511,monolayer-surrounded lipid storage body; GO:0005773,vacuole; GO:0005509,calcium ion binding; GO:1990137,plant seed peroxidase activity; GO:1902609,(R)-2-hydroxy-alpha-linolenic acid biosynthetic process; GO:0050832,defense response to fungus; GO:0031407,oxylipin metab…	Caleosin related protein
Cluster-2683.275016	2	K17964 leucine-rich PPR motif-containing protein, mitochondrial | (RefSeq) pentatricopeptide repeat-containing protein At5g61990, mitochondrial (A)	PREDICTED: pentatricopeptide repeat-containing protein At3g49240-like [Gossypium hirsutum]	RecName: Full=Pentatricopeptide repeat-containing protein At3g49240, mitochondrial; AltName: Full=Protein EMBRYO DEFECTIVE 1796; Flags: Precursor;	SubName: Full=pentatricopeptide repeat-containing protein At3g49240-like {ECO:0000313|RefSeq:XP_016686465.1};	FOG: PPR repeat	GO:0009507,chloroplast; GO:0005739,mitochondrion; GO:0005524,ATP binding; GO:0004519,endonuclease activity; GO:0003723,RNA binding; GO:0009793,embryo development ending in seed dormancy; GO:0009960,endosperm development; GO:0006349,regulation of gene expression by genetic imprinting; GO:0009451,RNA modification	PPR repeat family
Cluster-2683.224272	2	K17964 leucine-rich PPR motif-containing protein, mitochondrial | (RefSeq) hypothetical protein (A)	pentatricopeptide repeat-containing protein At5g65560-like [Durio zibethinus]	RecName: Full=Pentatricopeptide repeat-containing protein At1g62670, mitochondrial; Flags: Precursor;	SubName: Full=pentatricopeptide repeat-containing protein At3g09060-like {ECO:0000313|RefSeq:XP_016666693.1};	FOG: PPR repeat	GO:0005739,mitochondrion; GO:0004519,endonuclease activity; GO:0003723,RNA binding; GO:0080156,mitochondrial mRNA modification; GO:0006397,mRNA processing; GO:0000966,RNA 5'-end processing	PPR repeat family
Cluster-2683.305282	2	K17964 leucine-rich PPR motif-containing protein, mitochondrial | (RefSeq) hypothetical protein (A)	PREDICTED: pentatricopeptide repeat-containing protein At2g17525, mitochondrial isoform X1 [Gossypium arboreum]	RecName: Full=Pentatricopeptide repeat-containing protein At2g17525, mitochondrial; Flags: Precursor;	SubName: Full=Uncharacterized protein {ECO:0000313|EMBL:KJB78283.1};	FOG: PPR repeat	GO:0043231,intracellular membrane-bounded organelle; GO:0005739,mitochondrion; GO:0004519,endonuclease activity; GO:0003723,RNA binding; GO:0009451,RNA modification	PPR repeat
Cluster-2683.28776	2	K17893 ubiquinol oxidase [EC:1.10.3.11] | (RefSeq) ubiquinol oxidase 4, chloroplastic/chromoplastic (A)	PREDICTED: ubiquinol oxidase 4, chloroplastic/chromoplastic isoform X2 [Gossypium raimondii]	RecName: Full=Ubiquinol oxidase 4, chloroplastic/chromoplastic; EC=1.10.3.11; AltName: Full=Alternative oxidase 4; AltName: Full=Plastid terminal oxidase; AltName: Full=Protein IMMUTANS; Flags: Precursor;	RecName: Full=Ubiquinol oxidase {ECO:0000256|RuleBase:RU003779}; EC=1.10.3.11 {ECO:0000256|RuleBase:RU003779};	--	GO:0009535,chloroplast thylakoid membrane; GO:0046862,chromoplast membrane; GO:0016021,integral component of membrane; GO:0070469,respiratory chain; GO:0009579,thylakoid; GO:0009916,alternative oxidase activity; GO:0046872,metal ion binding; GO:0102721,ubiquinol:oxygen oxidoreductase activity; GO:0016117,carotenoid biosynthetic process; GO:0009657,plastid organization	Alternative oxidase
Cluster-2683.16699	2	K17871 NADH:ubiquinone reductase (non-electrogenic) [EC:1.6.5.9] | (RefSeq) internal alternative NAD(P)H-ubiquinone oxidoreductase A1, mitochondrial-like (A)	PREDICTED: internal alternative NAD(P)H-ubiquinone oxidoreductase A1, mitochondrial-like [Gossypium arboreum]	RecName: Full=Internal alternative NAD(P)H-ubiquinone oxidoreductase A1, mitochondrial; EC=1.6.5.9; AltName: Full=Internal alternative NADH dehydrogenase NDA1; AltName: Full=Internal non-phosphorylating NAD(P)H dehydrogenase 1; Short=AtNDI1; AltName: Full=NADH:ubiquinone reductase (non-electrogenic) NDA1; Flags: Precursor;	SubName: Full=Putative NADH dehydrogenase {ECO:0000313|EMBL:KHF99082.1};	NADH-dehydrogenase (ubiquinone)	GO:0031304,intrinsic component of mitochondrial inner membrane; GO:0005759,mitochondrial matrix; GO:0005739,mitochondrion; GO:0005777,peroxisome; GO:0003954,NADH dehydrogenase activity; GO:0003959,NADPH dehydrogenase activity; GO:0071482,cellular response to light stimulus; GO:0055114,oxidation-reduction process	Pyridine nucleotide-disulphide oxidoreductase
Cluster-2683.317422	2	K17871 NADH:ubiquinone reductase (non-electrogenic) [EC:1.6.5.9] | (RefSeq) external alternative NAD(P)H-ubiquinone oxidoreductase B1, mitochondrial (A)	external alternative NAD(P)H-ubiquinone oxidoreductase B1, mitochondrial [Durio zibethinus]	RecName: Full=External alternative NAD(P)H-ubiquinone oxidoreductase B1, mitochondrial; EC=1.6.5.9; AltName: Full=External alternative NADH dehydrogenase NDB1; AltName: Full=NADH:ubiquinone reductase (non-electrogenic) NDB1; Flags: Precursor;	SubName: Full=Uncharacterized protein {ECO:0000313|EMBL:KJB77326.1};	NADH-dehydrogenase (ubiquinone)	GO:0005743,mitochondrial inner membrane; GO:0005758,mitochondrial intermembrane space; GO:0005777,peroxisome; GO:0005509,calcium ion binding; GO:0016491,oxidoreductase activity; GO:0055114,oxidation-reduction process	Pyridine nucleotide-disulphide oxidoreductase
Cluster-2683.231692	2	K17777 mitochondrial import inner membrane translocase subunit TIM9 | (RefSeq) mitochondrial import inner membrane translocase subunit TIM9-like (A)	Tim10/DDP family zinc finger [Corchorus capsularis]	RecName: Full=Mitochondrial import inner membrane translocase subunit TIM9; AltName: Full=Protein EMBRYO DEFECTIVE 2474;	SubName: Full=Tim10/DDP family zinc finger {ECO:0000313|EMBL:OMO67769.1};	Mitochondrial import inner membrane translocase, subunit TIM9	GO:0042721,TIM22 mitochondrial import inner membrane insertion complex; GO:0005758,mitochondrial intermembrane space; GO:0042719,mitochondrial intermembrane space protein transporter complex; GO:0005739,mitochondrion; GO:0046872,metal ion binding; GO:0008565,protein transporter activity; GO:0072321,chaperone-mediated protein transport; GO:0007005,mitochondrion organization; GO:0045039,protein imp…	Tim10/DDP family zinc finger
Cluster-2683.25521	2	K17777 mitochondrial import inner membrane translocase subunit TIM9 | (RefSeq) mitochondrial import inner membrane translocase subunit TIM9-like (A)	Tim10/DDP family zinc finger [Corchorus capsularis]	RecName: Full=Mitochondrial import inner membrane translocase subunit TIM9; AltName: Full=Protein EMBRYO DEFECTIVE 2474;	SubName: Full=Tim10/DDP family zinc finger {ECO:0000313|EMBL:OMO67769.1};	Mitochondrial import inner membrane translocase, subunit TIM9	GO:0042721,TIM22 mitochondrial import inner membrane insertion complex; GO:0005758,mitochondrial intermembrane space; GO:0042719,mitochondrial intermembrane space protein transporter complex; GO:0005739,mitochondrion; GO:0046872,metal ion binding; GO:0008565,protein transporter activity; GO:0072321,chaperone-mediated protein transport; GO:0007005,mitochondrion organization; GO:0045039,protein imp…	Tim10/DDP family zinc finger
Cluster-2683.287152	2	K17771 mitochondrial import receptor subunit TOM7 | (RefSeq) mitochondrial import receptor subunit TOM7-1-like (A)	mitochondrial import receptor subunit TOM7-1-like [Manihot esculenta]	RecName: Full=Mitochondrial import receptor subunit TOM7-1; AltName: Full=Translocase of outer membrane 7 kDa subunit 1;	SubName: Full=Uncharacterized protein {ECO:0000313|EMBL:OAY33764.1};	--	GO:0016021,integral component of membrane; GO:0005742,mitochondrial outer membrane translocase complex; GO:0030150,protein import into mitochondrial matrix	TOM7 family
Cluster-2683.216529	2	K17732 mitochondrial-processing peptidase subunit beta [EC:3.4.24.64] | (RefSeq) probable mitochondrial-processing peptidase subunit beta, mitochondrial (A)	LOW QUALITY PROTEIN: probable mitochondrial-processing peptidase subunit beta, mitochondrial [Herrania umbratica]	RecName: Full=Probable mitochondrial-processing peptidase subunit beta, mitochondrial; EC=3.4.24.64; AltName: Full=Beta-MPP; Flags: Precursor;	SubName: Full=Insulinase (Peptidase family M16) protein isoform 6 {ECO:0000313|EMBL:EOY03626.1};	Mitochondrial processing peptidase, beta subunit, and related enzymes (insulinase superfamily)	GO:0005618,cell wall; GO:0009507,chloroplast; GO:0016020,membrane; GO:0005743,mitochondrial inner membrane; GO:0005758,mitochondrial intermembrane space; GO:0005759,mitochondrial matrix; GO:0005741,mitochondrial outer membrane; GO:0005750,mitochondrial respiratory chain complex III; GO:0005739,mitochondrion; GO:0005730,nucleolus; GO:0005774,vacuolar membrane; GO:0004222,metalloendopeptidase activ…	Peptidase M16 inactive domain
Cluster-2683.207597	2	K17710 pentatricopeptide repeat domain-containing protein 1 | (RefSeq) putative pentatricopeptide repeat-containing protein At2g02150 (A)	pentatricopeptide repeat-containing protein At3g02490, mitochondrial-like [Durio zibethinus]	RecName: Full=Pentatricopeptide repeat-containing protein At3g02490, mitochondrial; Flags: Precursor;	SubName: Full=Uncharacterized protein {ECO:0000313|EMBL:KJB46462.1};	FOG: PPR repeat	GO:0005739,mitochondrion; GO:0004519,endonuclease activity; GO:0003723,RNA binding; GO:0009451,RNA modification; GO:0008380,RNA splicing	PPR repeat
Cluster-2683.274847	2	K17710 pentatricopeptide repeat domain-containing protein 1 | (RefSeq) putative pentatricopeptide repeat-containing protein At2g02150 (A)	PREDICTED: pentatricopeptide repeat-containing protein At2g13420, mitochondrial-like [Gossypium hirsutum]	RecName: Full=Pentatricopeptide repeat-containing protein At2g13420, mitochondrial; Flags: Precursor;	SubName: Full=pentatricopeptide repeat-containing protein At2g13420, mitochondrial-like {ECO:0000313|RefSeq:XP_016676849.1};	FOG: PPR repeat	GO:0043231,intracellular membrane-bounded organelle; GO:0005739,mitochondrion; GO:0004519,endonuclease activity; GO:0003723,RNA binding; GO:0009451,RNA modification	PPR repeat family
Cluster-2683.275011	2	K17710 pentatricopeptide repeat domain-containing protein 1 | (RefSeq) putative pentatricopeptide repeat-containing protein At2g02150 (A)	PREDICTED: pentatricopeptide repeat-containing protein At3g49240 [Gossypium raimondii]	RecName: Full=Pentatricopeptide repeat-containing protein At3g49240, mitochondrial; AltName: Full=Protein EMBRYO DEFECTIVE 1796; Flags: Precursor;	SubName: Full=Uncharacterized protein {ECO:0000313|EMBL:KJB39477.1};	FOG: PPR repeat	GO:0009507,chloroplast; GO:0005739,mitochondrion; GO:0005524,ATP binding; GO:0004519,endonuclease activity; GO:0003723,RNA binding; GO:0009793,embryo development ending in seed dormancy; GO:0009960,endosperm development; GO:0006349,regulation of gene expression by genetic imprinting; GO:0009451,RNA modification	PPR repeat family
Cluster-2683.317065	2	K17710 pentatricopeptide repeat domain-containing protein 1 | (RefSeq) pentatricopeptide repeat-containing protein At5g55840 (A)	pentatricopeptide repeat-containing protein At1g02370, mitochondrial [Durio zibethinus]	RecName: Full=Pentatricopeptide repeat-containing protein At1g02370, mitochondrial; Flags: Precursor;	SubName: Full=Uncharacterized protein {ECO:0000313|EMBL:KHG24281.1};	FOG: PPR repeat	GO:0043231,intracellular membrane-bounded organelle; GO:0005739,mitochondrion; GO:0004519,endonuclease activity; GO:0003723,RNA binding; GO:0009451,RNA modification	PPR repeat
Cluster-2683.185920	2	K17710 pentatricopeptide repeat domain-containing protein 1 | (RefSeq) pentatricopeptide repeat-containing protein At2g18940, chloroplastic-like isoform X1 (A)	PREDICTED: pentatricopeptide repeat-containing protein At2g20710, mitochondrial-like [Gossypium hirsutum]	RecName: Full=Pentatricopeptide repeat-containing protein At2g20710, mitochondrial; Flags: Precursor;	SubName: Full=Uncharacterized protein {ECO:0000313|EMBL:KJB50098.1};	FOG: PPR repeat	GO:0043231,intracellular membrane-bounded organelle; GO:0005739,mitochondrion; GO:0004519,endonuclease activity; GO:0003723,RNA binding; GO:0009451,RNA modification	PPR repeat
Cluster-2683.255953	2	K17710 pentatricopeptide repeat domain-containing protein 1 | (RefSeq) pentatricopeptide repeat-containing protein At2g18940, chloroplastic-like isoform X1 (A)	PREDICTED: pentatricopeptide repeat-containing protein At1g74850, chloroplastic-like [Gossypium hirsutum]	RecName: Full=Pentatricopeptide repeat-containing protein At1g74850, chloroplastic; AltName: Full=Protein PLASTID TRANSCRIPTIONALLY ACTIVE 2; Flags: Precursor;	SubName: Full=pentatricopeptide repeat-containing protein At1g74850, chloroplastic-like {ECO:0000313|RefSeq:XP_016730584.1};	FOG: PPR repeat	GO:0009507,chloroplast; GO:0009295,nucleoid; GO:0009508,plastid chromosome; GO:0004519,endonuclease activity; GO:0003723,RNA binding; GO:0045893,positive regulation of transcription, DNA-templated; GO:0009451,RNA modification; GO:0042793,plastid transcription	PPR repeat family
Cluster-2683.102214	2	K17710 pentatricopeptide repeat domain-containing protein 1 | (RefSeq) pentatricopeptide repeat-containing protein At2g18940, chloroplastic (A)	Pentatricopeptide repeat-containing, chloroplastic -like protein [Gossypium arboreum]	RecName: Full=Pentatricopeptide repeat-containing protein At1g74850, chloroplastic; AltName: Full=Protein PLASTID TRANSCRIPTIONALLY ACTIVE 2; Flags: Precursor;	SubName: Full=Pentatricopeptide repeat-containing, chloroplastic-like protein {ECO:0000313|EMBL:KHG09521.1};	FOG: PPR repeat	GO:0009507,chloroplast; GO:0009295,nucleoid; GO:0009508,plastid chromosome; GO:0004519,endonuclease activity; GO:0003723,RNA binding; GO:0045893,positive regulation of transcription, DNA-templated; GO:0009451,RNA modification; GO:0042793,plastid transcription	PPR repeat family
Cluster-2683.99498	2	K17710 pentatricopeptide repeat domain-containing protein 1 | (RefSeq) pentatricopeptide repeat-containing protein At2g01740 (A)	PREDICTED: pentatricopeptide repeat-containing protein At3g59040-like [Gossypium hirsutum]	RecName: Full=Pentatricopeptide repeat-containing protein At3g59040;	SubName: Full=pentatricopeptide repeat-containing protein At3g59040-like {ECO:0000313|RefSeq:XP_016751363.1};	FOG: PPR repeat	GO:0043231,intracellular membrane-bounded organelle; GO:0004519,endonuclease activity; GO:0003723,RNA binding; GO:0009451,RNA modification	PPR repeat family
Cluster-2683.72430	2	K17679 ATP-dependent RNA helicase MSS116, mitochondrial [EC:3.6.4.13] | (RefSeq) hypothetical protein (A)	PREDICTED: DEAD-box ATP-dependent RNA helicase 31-like [Gossypium hirsutum]	RecName: Full=DEAD-box ATP-dependent RNA helicase 26; EC=3.6.4.13;	SubName: Full=DEAD-box ATP-dependent RNA helicase 31-like {ECO:0000313|RefSeq:XP_016709562.1};	ATP-dependent RNA helicase pitchoune	GO:0009507,chloroplast; GO:0005730,nucleolus; GO:0005524,ATP binding; GO:0004004,ATP-dependent RNA helicase activity; GO:0003723,RNA binding; GO:0010501,RNA secondary structure unwinding	DEAD/DEAH box helicase
Cluster-2683.233308	2	K17679 ATP-dependent RNA helicase MSS116, mitochondrial [EC:3.6.4.13] | (RefSeq) DEAD-box ATP-dependent RNA helicase 31-like (A)	hypothetical protein B456_007G107800 [Gossypium raimondii]	RecName: Full=DEAD-box ATP-dependent RNA helicase 31; EC=3.6.4.13;	SubName: Full=Uncharacterized protein {ECO:0000313|EMBL:KJB41515.1};	ATP-dependent RNA helicase pitchoune	GO:0005737,cytoplasm; GO:0005730,nucleolus; GO:0005524,ATP binding; GO:0004004,ATP-dependent RNA helicase activity; GO:0003723,RNA binding; GO:0010501,RNA secondary structure unwinding	DEAD/DEAH box helicase
Cluster-2683.204270	2	K17679 ATP-dependent RNA helicase MSS116, mitochondrial [EC:3.6.4.13] | (RefSeq) DEAD-box ATP-dependent RNA helicase 25 (A)	PREDICTED: DEAD-box ATP-dependent RNA helicase 31-like [Gossypium hirsutum]	RecName: Full=DEAD-box ATP-dependent RNA helicase 31; EC=3.6.4.13;	SubName: Full=DEAD-box ATP-dependent RNA helicase 31-like {ECO:0000313|RefSeq:XP_016692939.1, ECO:0000313|RefSeq:XP_016692940.1};	ATP-dependent RNA helicase pitchoune	GO:0005737,cytoplasm; GO:0005730,nucleolus; GO:0005524,ATP binding; GO:0004004,ATP-dependent RNA helicase activity; GO:0003723,RNA binding; GO:0010501,RNA secondary structure unwinding	Helicase conserved C-terminal domain
Cluster-2683.87791	2	K17679 ATP-dependent RNA helicase MSS116, mitochondrial [EC:3.6.4.13] | (RefSeq) DEAD-box ATP-dependent RNA helicase 25 (A)	PREDICTED: DEAD-box ATP-dependent RNA helicase 31-like [Gossypium hirsutum]	RecName: Full=DEAD-box ATP-dependent RNA helicase 25; EC=3.6.4.13;	SubName: Full=DEAD-box ATP-dependent RNA helicase 31-like {ECO:0000313|RefSeq:XP_016709562.1};	ATP-dependent RNA helicase pitchoune	GO:0005737,cytoplasm; GO:0005730,nucleolus; GO:0005524,ATP binding; GO:0004004,ATP-dependent RNA helicase activity; GO:0003723,RNA binding; GO:0010501,RNA secondary structure unwinding	--
Cluster-2683.209420	2	K17637 exocyst complex component 2 | (RefSeq) exocyst complex component SEC5A-like isoform X1 (A)	exocyst complex component SEC5A-like isoform X2 [Durio zibethinus]	RecName: Full=Exocyst complex component SEC5B; Short=AtSec5b;	SubName: Full=Uncharacterized protein {ECO:0000313|EMBL:KJB29001.1};	Sec5 subunit of exocyst complex	GO:0005829,cytosol; GO:0000145,exocyst; GO:0001927,exocyst assembly; GO:0006893,Golgi to plasma membrane transport	--
Cluster-2683.180608	2	K17616 CTD small phosphatase-like protein 2 [EC:3.1.3.-] | (RefSeq) uncharacterized LOC105773085 (A)	hypothetical protein B456_010G164300 [Gossypium raimondii]	RecName: Full=Mitochondrial import inner membrane translocase subunit TIM50; AltName: Full=NIF domain protein 3; Flags: Precursor;	SubName: Full=Uncharacterized protein {ECO:0000313|EMBL:KJB66908.1};	TFIIF-interacting CTD phosphatase, including NLI-interacting factor (involved in RNA polymerase II regulation)	GO:0016021,integral component of membrane; GO:0005744,TIM23 mitochondrial import inner membrane translocase complex; GO:0015031,protein transport	NLI interacting factor-like phosphatase
Cluster-2683.250714	2	K17609 nucleoredoxin [EC:1.8.1.8] | (RefSeq) hypothetical protein (A)	PREDICTED: U-box domain-containing protein 35 [Gossypium arboreum]	RecName: Full=U-box domain-containing protein 35; AltName: Full=Plant U-box protein 35; Includes: RecName: Full=E3 ubiquitin ligase; EC=2.3.2.27; AltName: Full=RING-type E3 ubiquitin transferase {ECO:0000305}; Includes: RecName: Full=Serine/threonine-protein kinase; EC=2.7.11.-;	SubName: Full=U-box domain-containing 35-like protein {ECO:0000313|EMBL:KHG01292.1};	--	GO:0005524,ATP binding; GO:0004674,protein serine/threonine kinase activity; GO:0004842,ubiquitin-protein transferase activity; GO:0006950,response to stress	Protein tyrosine kinase
Cluster-2683.327129	2	K17609 nucleoredoxin [EC:1.8.1.8] | (RefSeq) hypothetical protein (A)	PREDICTED: U-box domain-containing protein 34-like [Gossypium hirsutum]	RecName: Full=U-box domain-containing protein 34; AltName: Full=Plant U-box protein 34; Includes: RecName: Full=E3 ubiquitin ligase; EC=2.3.2.27; AltName: Full=RING-type E3 ubiquitin transferase {ECO:0000305}; Includes: RecName: Full=Serine/threonine-protein kinase; EC=2.7.11.-;	SubName: Full=U-box domain-containing protein 34-like {ECO:0000313|RefSeq:XP_016684148.1};	--	GO:0005524,ATP binding; GO:0004674,protein serine/threonine kinase activity; GO:0004842,ubiquitin-protein transferase activity	Protein tyrosine kinase
Cluster-2683.218688	2	K17592 sacsin | (RefSeq) sacsin (A)	PREDICTED: uncharacterized protein LOC105764150 isoform X1 [Gossypium raimondii]	--	SubName: Full=Uncharacterized protein {ECO:0000313|EMBL:KJB49993.1};	--	--	Zinc finger, C3HC4 type (RING finger)
Cluster-2683.163998	2	K17550 protein phosphatase 1 regulatory subunit 7 | (RefSeq) protein phosphatase 1 regulatory subunit pprA-like isoform X1 (A)	hypothetical protein B456_013G229800 [Gossypium raimondii]	RecName: Full=Protein phosphatase 1 regulatory inhibitor subunit PPP1R7 homolog {ECO:0000305};	SubName: Full=Uncharacterized protein {ECO:0000313|EMBL:KJB83106.1};	Protein phosphatase 1, regulatory subunit, and related proteins	GO:0004864,protein phosphatase inhibitor activity	Leucine Rich repeats (2 copies)
Cluster-2683.142299	2	K17506 protein phosphatase 1L [EC:3.1.3.16] | (RefSeq) probable protein phosphatase 2C 59 (A)	PREDICTED: probable protein phosphatase 2C 73 [Gossypium arboreum]	RecName: Full=Probable protein phosphatase 2C 34; Short=AtPP2C34; EC=3.1.3.16;	SubName: Full=Putative phosphatase 2C 73-like protein {ECO:0000313|EMBL:KHG02727.1};	Serine/threonine protein phosphatase	GO:0005886,plasma membrane; GO:0046872,metal ion binding; GO:0004722,protein serine/threonine phosphatase activity; GO:0045926,negative regulation of growth; GO:0006470,protein dephosphorylation; GO:1904526,regulation of microtubule binding; GO:0009414,response to water deprivation	Protein phosphatase 2C
Cluster-2683.254955	2	K17500 integrin-linked kinase-associated serine/threonine phosphatase 2C [EC:3.1.3.16] | (RefSeq) WAT1-related protein At3g18200-like (A)	PREDICTED: WAT1-related protein At5g40240 isoform X2 [Theobroma cacao]	RecName: Full=WAT1-related protein At1g70260;	RecName: Full=WAT1-related protein {ECO:0000256|RuleBase:RU363077};	--	GO:0005783,endoplasmic reticulum; GO:0016021,integral component of membrane; GO:0005886,plasma membrane; GO:0022857,transmembrane transporter activity; GO:1900425,negative regulation of defense response to bacterium; GO:1902289,negative regulation of defense response to oomycetes; GO:1900150,regulation of defense response to fungus	EamA-like transporter family
Cluster-2683.254151	2	K17500 integrin-linked kinase-associated serine/threonine phosphatase 2C [EC:3.1.3.16] | (RefSeq) WAT1-related protein At3g18200 isoform X1 (A)	PREDICTED: WAT1-related protein At5g40240-like isoform X1 [Gossypium arboreum]	RecName: Full=WAT1-related protein At3g28050;	RecName: Full=WAT1-related protein {ECO:0000256|RuleBase:RU363077};	--	GO:0016021,integral component of membrane; GO:0005886,plasma membrane; GO:0022857,transmembrane transporter activity	EamA-like transporter family
Cluster-2683.245082	2	K17428 large subunit ribosomal protein L47 | (RefSeq) 39S ribosomal protein L47, mitochondrial (A)	Ribosomal protein L29 [Corchorus olitorius]	--	SubName: Full=Ribosomal protein L29 {ECO:0000313|EMBL:OMO78445.1};	Mitochondrial/chloroplast ribosomal protein L4/L29	GO:0005761,mitochondrial ribosome; GO:0003735,structural constituent of ribosome; GO:0006412,translation	Mitochondrial 39-S ribosomal protein L47 (MRP-L47)
Cluster-2683.292725	2	K17426 large subunit ribosomal protein L45 | (RefSeq) 39S ribosomal protein L45, mitochondrial isoform X1 (A)	PREDICTED: 39S ribosomal protein L45, mitochondrial-like isoform X1 [Gossypium hirsutum]	--	SubName: Full=39S ribosomal protein L45, mitochondrial-like isoform X1 {ECO:0000313|RefSeq:XP_016675296.1};	Putative mitochondrial/chloroplast ribosomal protein L45	GO:0005840,ribosome	Tim44-like domain
Cluster-2683.37867	2	K17422 large subunit ribosomal protein L41 | (RefSeq) 39S ribosomal protein L41-A, mitochondrial-like (A)	Ribosomal protein [Trema orientalis]	--	SubName: Full=Uncharacterized protein {ECO:0000313|EMBL:CAN82662.1};	Mitochondrial ribosomal protein L27	GO:0005762,mitochondrial large ribosomal subunit; GO:0003735,structural constituent of ribosome; GO:0006412,translation	Mitochondrial ribosomal protein L27
Cluster-2683.269205	2	K17412 small subunit ribosomal protein S34 | (RefSeq) hypothetical protein (A)	uncharacterized protein LOC111286510 [Durio zibethinus]	--	SubName: Full=uncharacterized protein LOC107954206 {ECO:0000313|RefSeq:XP_016745184.1};	--	GO:0005739,mitochondrion; GO:0003735,structural constituent of ribosome	Mitochondrial 28S ribosomal protein S34
Cluster-2683.281256	2	K17362 acyl-coenzyme A thioesterase 13 [EC:3.1.2.-] | (RefSeq) uncharacterized protein LOC111274545 isoform X1 (A)	uncharacterized protein LOC110427470 isoform X2 [Herrania umbratica]	--	SubName: Full=uncharacterized protein LOC107897181 {ECO:0000313|RefSeq:XP_016678027.1};	HGG motif-containing thioesterase	--	Thioesterase superfamily
Cluster-2683.245016	2	K17279 receptor expression-enhancing protein 5/6 | (RefSeq) ribokinase (A)	PREDICTED: uncharacterized protein LOC105779630 isoform X1 [Gossypium raimondii]	--	SubName: Full=Uncharacterized protein {ECO:0000313|EMBL:KJB77291.1};	Predicted carbohydrate kinase, contains PfkB domain	GO:0016301,kinase activity; GO:0016773,phosphotransferase activity, alcohol group as acceptor	pfkB family carbohydrate kinase
Cluster-2683.86761	2	K17267 coatomer subunit gamma | (RefSeq) coatomer subunit gamma-like (A)	coatomer subunit gamma-like [Durio zibethinus]	RecName: Full=Coatomer subunit gamma-2; AltName: Full=Gamma-2-coat protein; Short=Gamma-2-COP;	RecName: Full=Coatomer subunit gamma {ECO:0000256|PIRNR:PIRNR037093};	Vesicle coat complex COPI, gamma subunit	GO:0030126,COPI vesicle coat; GO:0000139,Golgi membrane; GO:0005198,structural molecule activity; GO:0006886,intracellular protein transport; GO:0016192,vesicle-mediated transport	Adaptin N terminal region
Cluster-2683.156578	2	K17255 Rab GDP dissociation inhibitor | (RefSeq) guanosine nucleotide diphosphate dissociation inhibitor 1 (A)	Rab GDI protein [Corchorus olitorius]	RecName: Full=Guanosine nucleotide diphosphate dissociation inhibitor 1; Short=AtGDI1;	RecName: Full=Guanosine nucleotide diphosphate dissociation inhibitor {ECO:0000256|RuleBase:RU363124};	RAB proteins geranylgeranyltransferase component A (RAB escort protein)	GO:0005829,cytosol; GO:0005096,GTPase activator activity; GO:0005093,Rab GDP-dissociation inhibitor activity; GO:0015031,protein transport; GO:0007264,small GTPase mediated signal transduction	GDP dissociation inhibitor
Cluster-2683.284515	2	K17193 anthocyanidin 3-O-glucoside 2'''-O-xylosyltransferase [EC:2.4.2.51] | (RefSeq) UDP-glycosyltransferase 79B30-like (A)	UDP-glycosyltransferase 79B30-like [Durio zibethinus]	RecName: Full=UDP-glycosyltransferase 79B30 {ECO:0000303|PubMed:26002063}; EC=2.4.1.239 {ECO:0000305}; AltName: Full=Flavonol 3-O-glucoside/galactoside (1->2) glucosyltransferase {ECO:0000303|PubMed:26002063}; Short=GmF3G2"Gt-b {ECO:0000303|PubMed:26002063};	RecName: Full=Glycosyltransferase {ECO:0000256|RuleBase:RU362057}; EC=2.4.1.- {ECO:0000256|RuleBase:RU362057};	UDP-glucuronosyl and UDP-glucosyl transferase	GO:0043231,intracellular membrane-bounded organelle; GO:0033838,flavonol-3-O-glucoside glucosyltransferase activity; GO:0080043,quercetin 3-O-glucosyltransferase activity; GO:0080044,quercetin 7-O-glucosyltransferase activity; GO:0008152,metabolic process	UDP-glucoronosyl and UDP-glucosyl transferase
Cluster-2683.110545	2	K17098 annexin D | (RefSeq) annexin-like protein RJ4 (A)	PREDICTED: annexin-like protein RJ4 isoform X1 [Gossypium raimondii]	RecName: Full=Annexin-like protein RJ4;	RecName: Full=Annexin {ECO:0000256|RuleBase:RU003540};	Annexin	GO:0005509,calcium ion binding; GO:0005544,calcium-dependent phospholipid binding	Annexin
Cluster-2683.317711	2	K17098 annexin D | (RefSeq) annexin-like protein RJ4 (A)	PREDICTED: annexin-like protein RJ4 isoform X1 [Gossypium raimondii]	RecName: Full=Annexin-like protein RJ4;	RecName: Full=Annexin {ECO:0000256|RuleBase:RU003540};	Annexin	GO:0005509,calcium ion binding; GO:0005544,calcium-dependent phospholipid binding	Annexin
Cluster-2683.205385	2	K17098 annexin D | (RefSeq) annexin D1 (A)	unnamed protein product [Coffea canephora]	RecName: Full=Annexin-like protein RJ4;	RecName: Full=Annexin {ECO:0000256|RuleBase:RU003540};	Annexin	GO:0005509,calcium ion binding; GO:0005544,calcium-dependent phospholipid binding	Annexin
Cluster-2683.165275	2	K17086 transmembrane 9 superfamily member 2/4 | (RefSeq) transmembrane 9 superfamily member 7 (A)	putative endomembrane protein, partial [Schiedea globosa]	RecName: Full=Transmembrane 9 superfamily member 7 {ECO:0000305}; AltName: Full=Endomembrane protein 5 {ECO:0000303|PubMed:22570441}; AltName: Full=Transmembrane nine protein 7 {ECO:0000303|PubMed:20681974}; Short=AtTMN7 {ECO:0000303|PubMed:20681974}; Flags: Precursor;	RecName: Full=Transmembrane 9 superfamily member {ECO:0000256|RuleBase:RU363079}; Flags: Fragment;	Endosomal membrane proteins, EMP70	GO:0005737,cytoplasm; GO:0005768,endosome; GO:0010008,endosome membrane; GO:0005794,Golgi apparatus; GO:0000139,Golgi membrane; GO:0016021,integral component of membrane; GO:0005634,nucleus; GO:0005802,trans-Golgi network; GO:0005774,vacuolar membrane; GO:0006878,cellular copper ion homeostasis; GO:0006882,cellular zinc ion homeostasis; GO:0006811,ion transport	Endomembrane protein 70
Cluster-2683.147823	2	K17086 transmembrane 9 superfamily member 2/4 | (RefSeq) transmembrane 9 superfamily member 12 (A)	PREDICTED: transmembrane 9 superfamily member 12 [Gossypium raimondii]	RecName: Full=Transmembrane 9 superfamily member 12 {ECO:0000305}; AltName: Full=Endomembrane protein 7 {ECO:0000303|PubMed:22570441}; AltName: Full=Transmembrane nine protein 12 {ECO:0000303|PubMed:20681974}; Short=AtTMN12 {ECO:0000303|PubMed:20681974}; Flags: Precursor;	RecName: Full=Transmembrane 9 superfamily member {ECO:0000256|RuleBase:RU363079};	Endosomal membrane proteins, EMP70	GO:0005768,endosome; GO:0010008,endosome membrane; GO:0005794,Golgi apparatus; GO:0000139,Golgi membrane; GO:0016021,integral component of membrane; GO:0009506,plasmodesma; GO:0005802,trans-Golgi network; GO:0005774,vacuolar membrane; GO:0005773,vacuole	--
Cluster-2683.310833	2	K17086 transmembrane 9 superfamily member 2/4 | (RefSeq) transmembrane 9 superfamily member 11-like (A)	Transmembrane 9 superfamily member 4, partial [Cajanus cajan]	RecName: Full=Transmembrane 9 superfamily member 11 {ECO:0000305}; AltName: Full=Endomembrane protein 6 {ECO:0000303|PubMed:22570441}; AltName: Full=Transmembrane nine protein 11 {ECO:0000303|PubMed:20681974}; Short=AtTMN11 {ECO:0000303|PubMed:20681974}; Flags: Precursor;	RecName: Full=Transmembrane 9 superfamily member {ECO:0000256|RuleBase:RU363079}; Flags: Fragment;	Endosomal membrane proteins, EMP70	GO:0005768,endosome; GO:0010008,endosome membrane; GO:0005794,Golgi apparatus; GO:0000139,Golgi membrane; GO:0016021,integral component of membrane; GO:0005802,trans-Golgi network	Endomembrane protein 70
Cluster-2683.244540	2	K17085 transmembrane 9 superfamily member 1 | (RefSeq) transmembrane 9 superfamily member 3-like (A)	PREDICTED: transmembrane 9 superfamily member 3 [Theobroma cacao]	RecName: Full=Transmembrane 9 superfamily member 2 {ECO:0000305}; AltName: Full=Endomembrane protein 8 {ECO:0000303|PubMed:22570441}; AltName: Full=Transmembrane nine protein 2 {ECO:0000303|PubMed:20681974}; Short=AtTMN2 {ECO:0000303|PubMed:20681974}; Flags: Precursor;	RecName: Full=Transmembrane 9 superfamily member {ECO:0000256|RuleBase:RU363079};	Endosomal membrane proteins, EMP70	GO:0005768,endosome; GO:0010008,endosome membrane; GO:0005794,Golgi apparatus; GO:0000139,Golgi membrane; GO:0016021,integral component of membrane; GO:0016020,membrane; GO:0005802,trans-Golgi network	Endomembrane protein 70
Cluster-2683.270484	2	K17085 transmembrane 9 superfamily member 1 | (RefSeq) transmembrane 9 superfamily member 3-like (A)	Endomembrane protein 70 protein family isoform 1 [Theobroma cacao]	RecName: Full=Transmembrane 9 superfamily member 2 {ECO:0000305}; AltName: Full=Endomembrane protein 8 {ECO:0000303|PubMed:22570441}; AltName: Full=Transmembrane nine protein 2 {ECO:0000303|PubMed:20681974}; Short=AtTMN2 {ECO:0000303|PubMed:20681974}; Flags: Precursor;	RecName: Full=Transmembrane 9 superfamily member {ECO:0000256|RuleBase:RU363079};	Endosomal membrane proteins, EMP70	GO:0005768,endosome; GO:0010008,endosome membrane; GO:0005794,Golgi apparatus; GO:0000139,Golgi membrane; GO:0016021,integral component of membrane; GO:0016020,membrane; GO:0005802,trans-Golgi network	Endomembrane protein 70
Cluster-2683.166642	2	K17085 transmembrane 9 superfamily member 1 | (RefSeq) transmembrane 9 superfamily member 2 (A)	PREDICTED: transmembrane 9 superfamily member 3 [Theobroma cacao]	RecName: Full=Transmembrane 9 superfamily member 3 {ECO:0000305}; AltName: Full=Endomembrane protein 9 {ECO:0000303|PubMed:22570441}; AltName: Full=Transmembrane nine protein 3 {ECO:0000303|PubMed:20681974}; Short=AtTMN3 {ECO:0000303|PubMed:20681974}; Flags: Precursor;	RecName: Full=Transmembrane 9 superfamily member {ECO:0000256|RuleBase:RU363079};	Endosomal membrane proteins, EMP70	GO:0005768,endosome; GO:0010008,endosome membrane; GO:0005794,Golgi apparatus; GO:0000139,Golgi membrane; GO:0016021,integral component of membrane; GO:0009505,plant-type cell wall; GO:0009506,plasmodesma; GO:0005802,trans-Golgi network; GO:0005774,vacuolar membrane	Endomembrane protein 70
Cluster-2683.166644	2	K17085 transmembrane 9 superfamily member 1 | (RefSeq) transmembrane 9 superfamily member 2 (A)	transmembrane 9 superfamily member 3-like [Durio zibethinus]	RecName: Full=Transmembrane 9 superfamily member 3 {ECO:0000305}; AltName: Full=Endomembrane protein 9 {ECO:0000303|PubMed:22570441}; AltName: Full=Transmembrane nine protein 3 {ECO:0000303|PubMed:20681974}; Short=AtTMN3 {ECO:0000303|PubMed:20681974}; Flags: Precursor;	RecName: Full=Transmembrane 9 superfamily member {ECO:0000256|RuleBase:RU363079};	Endosomal membrane proteins, EMP70	GO:0005768,endosome; GO:0010008,endosome membrane; GO:0005794,Golgi apparatus; GO:0000139,Golgi membrane; GO:0016021,integral component of membrane; GO:0009505,plant-type cell wall; GO:0009506,plasmodesma; GO:0005802,trans-Golgi network; GO:0005774,vacuolar membrane	--
Cluster-2683.130515	2	K17081 prohibitin 2 | (RefSeq) prohibitin-1, mitochondrial (A)	PREDICTED: prohibitin-1, mitochondrial [Gossypium raimondii]	RecName: Full=Prohibitin-1, mitochondrial; Short=Atphb1;	SubName: Full=Uncharacterized protein {ECO:0000313|EMBL:KJB76019.1};	Prohibitin-like protein	GO:0016021,integral component of membrane; GO:0005747,mitochondrial respiratory chain complex I; GO:0005739,mitochondrion; GO:0005774,vacuolar membrane	SPFH domain / Band 7 family
Cluster-2683.130517	2	K17081 prohibitin 2 | (RefSeq) prohibitin-1, mitochondrial (A)	hypothetical protein B456_005G198700 [Gossypium raimondii]	RecName: Full=Prohibitin-1, mitochondrial; Short=Atphb1;	SubName: Full=Uncharacterized protein {ECO:0000313|EMBL:KJB31589.1};	Prohibitin-like protein	GO:0016021,integral component of membrane; GO:0005747,mitochondrial respiratory chain complex I; GO:0005739,mitochondrion; GO:0005774,vacuolar membrane	SPFH domain / Band 7 family
Cluster-2683.181605	2	K17081 prohibitin 2 | (RefSeq) prohibitin-1, mitochondrial (A)	hypothetical protein B456_005G198700 [Gossypium raimondii]	RecName: Full=Prohibitin-1, mitochondrial; Short=Atphb1;	SubName: Full=Uncharacterized protein {ECO:0000313|EMBL:KJB31589.1};	Prohibitin-like protein	GO:0016021,integral component of membrane; GO:0005747,mitochondrial respiratory chain complex I; GO:0005739,mitochondrion; GO:0005774,vacuolar membrane	SPFH domain / Band 7 family
Cluster-2683.231468	2	K17081 prohibitin 2 | (RefSeq) prohibitin-1, mitochondrial (A)	PREDICTED: prohibitin-1, mitochondrial [Gossypium raimondii]	RecName: Full=Prohibitin-1, mitochondrial; Short=Atphb1;	SubName: Full=Uncharacterized protein {ECO:0000313|EMBL:KJB76019.1};	Prohibitin-like protein	GO:0016021,integral component of membrane; GO:0005747,mitochondrial respiratory chain complex I; GO:0005739,mitochondrion; GO:0005774,vacuolar membrane	SPFH domain / Band 7 family
Cluster-2683.244017	2	K17081 prohibitin 2 | (RefSeq) prohibitin-1, mitochondrial (A)	PREDICTED: prohibitin-1, mitochondrial [Gossypium raimondii]	RecName: Full=Prohibitin-1, mitochondrial; Short=Atphb1;	SubName: Full=Uncharacterized protein {ECO:0000313|EMBL:KJB76019.1};	Prohibitin-like protein	GO:0016021,integral component of membrane; GO:0005747,mitochondrial respiratory chain complex I; GO:0005739,mitochondrion; GO:0005774,vacuolar membrane	SPFH domain / Band 7 family
Cluster-2683.253782	2	K17081 prohibitin 2 | (RefSeq) prohibitin-1, mitochondrial (A)	prohibitin-1, mitochondrial [Durio zibethinus]	RecName: Full=Prohibitin-1, mitochondrial; Short=Atphb1;	SubName: Full=Uncharacterized protein {ECO:0000313|EMBL:KJB76019.1};	Prohibitin-like protein	GO:0016021,integral component of membrane; GO:0005747,mitochondrial respiratory chain complex I; GO:0005739,mitochondrion; GO:0005774,vacuolar membrane	SPFH domain / Band 7 family
Cluster-2683.173686	2	K17080 prohibitin 1 | (RefSeq) prohibitin-3, mitochondrial-like (A)	PREDICTED: prohibitin-3, mitochondrial-like [Gossypium raimondii]	RecName: Full=Prohibitin-4, mitochondrial; Short=Atphb4;	SubName: Full=Uncharacterized protein {ECO:0000313|EMBL:KJB70840.1};	Prohibitin	GO:0009507,chloroplast; GO:0016021,integral component of membrane; GO:0005747,mitochondrial respiratory chain complex I; GO:0005739,mitochondrion; GO:0009505,plant-type cell wall; GO:0005886,plasma membrane; GO:0005774,vacuolar membrane; GO:0005773,vacuole	SPFH domain / Band 7 family
Cluster-2683.211391	2	K16911 ATP-dependent RNA helicase DDX21 [EC:3.6.4.13] | (RefSeq) DEAD-box ATP-dependent RNA helicase 7-like (A)	hypothetical protein B456_007G009400 [Gossypium raimondii]	RecName: Full=DEAD-box ATP-dependent RNA helicase 7; EC=3.6.4.13;	SubName: Full=Uncharacterized protein {ECO:0000313|EMBL:KJB39372.1};	ATP-dependent RNA helicase	GO:0005634,nucleus; GO:0005524,ATP binding; GO:0004386,helicase activity; GO:0003723,RNA binding	GUCT (NUC152) domain
Cluster-2683.313194	2	K16900 two pore calcium channel protein, plant | (RefSeq) two pore calcium channel protein 1 (A)	PREDICTED: two pore calcium channel protein 1 isoform X2 [Theobroma cacao]	RecName: Full=Two pore calcium channel protein 1B; AltName: Full=Voltage-dependent calcium channel protein TPC1B; Short=NtTPC1B;	SubName: Full=Uncharacterized protein {ECO:0000313|EMBL:OMO99562.1}; Flags: Fragment;	Voltage-gated Ca2+ channels, alpha1 subunits	GO:0016021,integral component of membrane; GO:0005509,calcium ion binding; GO:0005245,voltage-gated calcium channel activity; GO:0006952,defense response; GO:0034765,regulation of ion transmembrane transport	Ion transport protein
Cluster-2683.102824	2	K16818 phospholipase A1 [EC:3.1.1.32] | (RefSeq) phospholipase A(1) DAD1, chloroplastic-like (A)	phospholipase A1-II 6-like [Durio zibethinus]	RecName: Full=Phospholipase A1-II 4; EC=3.1.1.-;	SubName: Full=Alpha/beta-Hydrolases superfamily protein {ECO:0000313|EMBL:EOY31739.1};	Predicted lipase	GO:0005737,cytoplasm; GO:0008970,phospholipase A1 activity; GO:0016042,lipid catabolic process	Lipase (class 3)
Cluster-2683.258591	2	K16818 phospholipase A1 [EC:3.1.1.32] | (RefSeq) phospholipase A(1) DAD1, chloroplastic-like (A)	PREDICTED: phospholipase A1-II 1-like [Gossypium arboreum]	RecName: Full=Phospholipase A1-II 1; EC=3.1.1.-;	SubName: Full=phospholipase A1-II 1-like {ECO:0000313|RefSeq:XP_016712438.1};	Predicted lipase	GO:0005737,cytoplasm; GO:0008970,phospholipase A1 activity; GO:0016042,lipid catabolic process	Lipase (class 3)
Cluster-2683.96253	2	K16818 phospholipase A1 [EC:3.1.1.32] | (RefSeq) phospholipase A(1) DAD1, chloroplastic-like (A)	PREDICTED: phospholipase A1-II 1-like [Gossypium arboreum]	RecName: Full=Phospholipase A1-IIgamma; EC=3.1.1.-; AltName: Full=DAD1-like seedling establishment-related lipase; Short=AtDSEL; Short=Phospholipase DSEL;	SubName: Full=phospholipase A1-II 1-like {ECO:0000313|RefSeq:XP_016712438.1};	Predicted lipase	GO:0005737,cytoplasm; GO:0047372,acylglycerol lipase activity; GO:0008970,phospholipase A1 activity; GO:0046340,diacylglycerol catabolic process; GO:0019915,lipid storage; GO:0052651,monoacylglycerol catabolic process; GO:0010187,negative regulation of seed germination	Lipase (class 3)
Cluster-2683.120236	2	K16818 phospholipase A1 [EC:3.1.1.32] | (RefSeq) phospholipase A(1) DAD1, chloroplastic (A)	PREDICTED: phospholipase A1-IIbeta-like [Gossypium hirsutum]	RecName: Full=Phospholipase A1-IIgamma; EC=3.1.1.-; AltName: Full=DAD1-like seedling establishment-related lipase; Short=AtDSEL; Short=Phospholipase DSEL;	SubName: Full=phospholipase A1-IIbeta-like {ECO:0000313|RefSeq:XP_016666220.1};	Predicted lipase	GO:0005737,cytoplasm; GO:0047372,acylglycerol lipase activity; GO:0008970,phospholipase A1 activity; GO:0046340,diacylglycerol catabolic process; GO:0019915,lipid storage; GO:0052651,monoacylglycerol catabolic process; GO:0010187,negative regulation of seed germination	Lipase (class 3)
Cluster-2683.130374	2	K16815 calcium-independent phospholipase A2-gamma | (RefSeq) Putative lysophospholipase (A)	PREDICTED: phospholipase A I-like [Gossypium arboreum]	RecName: Full=Phospholipase A I; Short=AtPLA1; EC=3.1.1.-;	RecName: Full=Patatin {ECO:0000256|RuleBase:RU361262}; EC=3.1.1.- {ECO:0000256|RuleBase:RU361262};	Intracellular membrane-bound Ca2+-independent phospholipase A2	GO:0009507,chloroplast; GO:0047372,acylglycerol lipase activity; GO:0004620,phospholipase activity; GO:0050832,defense response to fungus; GO:0009695,jasmonic acid biosynthetic process; GO:0016042,lipid catabolic process	Patatin-like phospholipase
Cluster-2683.292691	2	K16815 calcium-independent phospholipase A2-gamma | (RefSeq) Putative lysophospholipase (A)	PREDICTED: phospholipase A I-like [Gossypium arboreum]	RecName: Full=Phospholipase A I; Short=AtPLA1; EC=3.1.1.-;	RecName: Full=Patatin {ECO:0000256|RuleBase:RU361262}; EC=3.1.1.- {ECO:0000256|RuleBase:RU361262};	Intracellular membrane-bound Ca2+-independent phospholipase A2	GO:0009507,chloroplast; GO:0047372,acylglycerol lipase activity; GO:0004620,phospholipase activity; GO:0050832,defense response to fungus; GO:0009695,jasmonic acid biosynthetic process; GO:0016042,lipid catabolic process	Patatin-like phospholipase
Cluster-2683.293840	2	K16815 calcium-independent phospholipase A2-gamma | (RefSeq) Putative lysophospholipase (A)	hypothetical protein B456_006G083500 [Gossypium raimondii]	RecName: Full=Phospholipase A I; Short=AtPLA1; EC=3.1.1.-;	RecName: Full=Patatin {ECO:0000256|RuleBase:RU361262}; EC=3.1.1.- {ECO:0000256|RuleBase:RU361262};	Intracellular membrane-bound Ca2+-independent phospholipase A2	GO:0009507,chloroplast; GO:0047372,acylglycerol lipase activity; GO:0004620,phospholipase activity; GO:0050832,defense response to fungus; GO:0009695,jasmonic acid biosynthetic process; GO:0016042,lipid catabolic process	Patatin-like phospholipase
Cluster-2683.197862	2	K16675 palmitoyltransferase ZDHHC9/14/18 [EC:2.3.1.225] | (RefSeq) probable protein S-acyltransferase 7 isoform X1 (A)	probable protein S-acyltransferase 7 isoform X2 [Durio zibethinus]	RecName: Full=Probable protein S-acyltransferase 7; EC=2.3.1.225; AltName: Full=Probable palmitoyltransferase At3g26935; AltName: Full=Zinc finger DHHC domain-containing protein At3g26935;	RecName: Full=S-acyltransferase {ECO:0000256|RuleBase:RU079119}; EC=2.3.1.225 {ECO:0000256|RuleBase:RU079119}; AltName: Full=Palmitoyltransferase {ECO:0000256|RuleBase:RU079119};	DHHC-type Zn-finger proteins	GO:0016021,integral component of membrane; GO:0005886,plasma membrane; GO:0019706,protein-cysteine S-palmitoyltransferase activity	--
Cluster-2683.134778	2	K16675 palmitoyltransferase ZDHHC9/14/18 [EC:2.3.1.225] | (RefSeq) probable protein S-acyltransferase 7 (A)	hypothetical protein B456_008G209200 [Gossypium raimondii]	RecName: Full=Probable protein S-acyltransferase 5; EC=2.3.1.225; AltName: Full=Probable palmitoyltransferase At3g48760; AltName: Full=Zinc finger DHHC domain-containing protein At3g48760;	RecName: Full=S-acyltransferase {ECO:0000256|RuleBase:RU079119}; EC=2.3.1.225 {ECO:0000256|RuleBase:RU079119}; AltName: Full=Palmitoyltransferase {ECO:0000256|RuleBase:RU079119};	DHHC-type Zn-finger proteins	GO:0016021,integral component of membrane; GO:0005886,plasma membrane; GO:0019706,protein-cysteine S-palmitoyltransferase activity	DHHC palmitoyltransferase
Cluster-2683.36345	2	K16675 palmitoyltransferase ZDHHC9/14/18 [EC:2.3.1.225] | (RefSeq) probable protein S-acyltransferase 5 (A)	hypothetical protein B456_008G209200 [Gossypium raimondii]	RecName: Full=Probable protein S-acyltransferase 5; EC=2.3.1.225; AltName: Full=Probable palmitoyltransferase At3g48760; AltName: Full=Zinc finger DHHC domain-containing protein At3g48760;	RecName: Full=S-acyltransferase {ECO:0000256|RuleBase:RU079119}; EC=2.3.1.225 {ECO:0000256|RuleBase:RU079119}; AltName: Full=Palmitoyltransferase {ECO:0000256|RuleBase:RU079119};	DHHC-type Zn-finger proteins	GO:0016021,integral component of membrane; GO:0005886,plasma membrane; GO:0019706,protein-cysteine S-palmitoyltransferase activity	DHHC palmitoyltransferase
Cluster-2683.233152	2	K16573 gamma-tubulin complex component 6 | (RefSeq) uncharacterized LOC103722329 (A)	protein trichome birefringence-like 38 isoform X1 [Durio zibethinus]	RecName: Full=Protein trichome birefringence-like 38;	SubName: Full=Uncharacterized protein {ECO:0000313|EMBL:OMO65330.1};	--	GO:0005794,Golgi apparatus; GO:0016021,integral component of membrane; GO:0016413,O-acetyltransferase activity; GO:0071554,cell wall organization or biogenesis	GDSL/SGNH-like Acyl-Esterase family found in Pmr5 and Cas1p
Cluster-2683.152424	2	K16569 gamma-tubulin complex component 2 | (RefSeq) gamma-tubulin complex component 2 (A)	PREDICTED: uncharacterized protein LOC108982363 [Juglans regia]	--	SubName: Full=uncharacterized protein LOC108982363 {ECO:0000313|RefSeq:XP_018809258.1};	DRIM (Down-regulated in metastasis)-like proteins	--	Protein of unknown function (DUF1068)
Cluster-2683.375981	2	K16329 pseudouridylate synthase [EC:4.2.1.70] | (RefSeq) pseudouridine-5'-phosphate glycosidase (A)	Pseudouridine-5'-phosphate glycosidase [Gossypium arboreum]	--	SubName: Full=Pseudouridine-5'-phosphate glycosidase {ECO:0000313|EMBL:KHG15978.1};	Predicted carbohydrate kinase, contains PfkB domain	GO:0016798,hydrolase activity, acting on glycosyl bonds; GO:0008152,metabolic process	Indigoidine synthase A like protein
Cluster-2683.325038	2	K16302 metal transporter CNNM | (RefSeq) DUF21 domain-containing protein At2g14520-like isoform X1 (A)	PREDICTED: DUF21 domain-containing protein At2g14520-like isoform X1 [Gossypium arboreum]	RecName: Full=DUF21 domain-containing protein At2g14520; AltName: Full=CBS domain-containing protein CBSDUF3;	SubName: Full=DUF21 domain-containing-like protein {ECO:0000313|EMBL:KHG13186.1};	Predicted membrane protein, contains two CBS domains	GO:0016021,integral component of membrane	Cyclin M transmembrane N-terminal domain
Cluster-2683.281520	2	K16298 serine carboxypeptidase-like clade IV [EC:3.4.16.-] | (RefSeq) serine carboxypeptidase-like (A)	PREDICTED: serine carboxypeptidase-like [Gossypium arboreum]	RecName: Full=Serine carboxypeptidase-like 49; EC=3.4.16.-; Flags: Precursor;	RecName: Full=Carboxypeptidase {ECO:0000256|RuleBase:RU361156}; EC=3.4.16.- {ECO:0000256|RuleBase:RU361156};	Serine carboxypeptidases (lysosomal cathepsin A)	GO:0005829,cytosol; GO:0005576,extracellular region; GO:0005773,vacuole; GO:0004185,serine-type carboxypeptidase activity; GO:0051603,proteolysis involved in cellular protein catabolic process	Serine carboxypeptidase
Cluster-2683.153070	2	K16297 serine carboxypeptidase-like clade II [EC:3.4.16.-] | (RefSeq) serine carboxypeptidase II-2 (A)	PREDICTED: serine carboxypeptidase II-2 [Gossypium arboreum]	RecName: Full=Serine carboxypeptidase II-2; EC=3.4.16.6; AltName: Full=CP-MII.2; Contains: RecName: Full=Serine carboxypeptidase II-2 chain A; Contains: RecName: Full=Serine carboxypeptidase II-2 chain B; Flags: Precursor; Fragment;	RecName: Full=Carboxypeptidase {ECO:0000256|RuleBase:RU361156}; EC=3.4.16.- {ECO:0000256|RuleBase:RU361156};	Serine carboxypeptidases (lysosomal cathepsin A)	GO:0005773,vacuole; GO:0004185,serine-type carboxypeptidase activity	Serine carboxypeptidase
Cluster-2683.191317	2	K16297 serine carboxypeptidase-like clade II [EC:3.4.16.-] | (RefSeq) serine carboxypeptidase II-2 (A)	hypothetical protein B456_012G098600 [Gossypium raimondii]	RecName: Full=Serine carboxypeptidase II-2; EC=3.4.16.6; AltName: Full=CP-MII.2; Contains: RecName: Full=Serine carboxypeptidase II-2 chain A; Contains: RecName: Full=Serine carboxypeptidase II-2 chain B; Flags: Precursor; Fragment;	RecName: Full=Carboxypeptidase {ECO:0000256|RuleBase:RU361156}; EC=3.4.16.- {ECO:0000256|RuleBase:RU361156};	Serine carboxypeptidases (lysosomal cathepsin A)	GO:0005773,vacuole; GO:0004185,serine-type carboxypeptidase activity	Serine carboxypeptidase
Cluster-2683.223696	2	K16296 serine carboxypeptidase-like clade I [EC:3.4.16.-] | (RefSeq) serine carboxypeptidase-like 20 isoform X1 (A)	serine carboxypeptidase-like 20 isoform X1 [Durio zibethinus]	RecName: Full=Serine carboxypeptidase-like 20; EC=3.4.16.-; Flags: Precursor;	RecName: Full=Carboxypeptidase {ECO:0000256|RuleBase:RU361156}; EC=3.4.16.- {ECO:0000256|RuleBase:RU361156};	Serine carboxypeptidases (lysosomal cathepsin A)	GO:0005576,extracellular region; GO:0005777,peroxisome; GO:0005773,vacuole; GO:0004180,carboxypeptidase activity; GO:0016747,transferase activity, transferring acyl groups other than amino-acyl groups; GO:0019748,secondary metabolic process	Serine carboxypeptidase
Cluster-2683.45471	2	K16296 serine carboxypeptidase-like clade I [EC:3.4.16.-] | (RefSeq) serine carboxypeptidase-like 12 (A)	ABC-2 and Plant PDR ABC-type transporter family protein isoform 4, partial [Theobroma cacao]	RecName: Full=ABC transporter G family member 42 {ECO:0000303|PubMed:18299247}; Short=OsABCG42 {ECO:0000303|PubMed:18299247}; AltName: Full=Pleiotropic drug resistance protein 12 {ECO:0000303|PubMed:12644668, ECO:0000303|PubMed:16506311}; Short=OsPDR12 {ECO:0000303|PubMed:16506311};	SubName: Full=ABC-2 and Plant PDR ABC-type transporter family protein isoform 4 {ECO:0000313|EMBL:EOY26919.1}; Flags: Fragment;	Pleiotropic drug resistance proteins (PDR1-15), ABC superfamily	GO:0016021,integral component of membrane; GO:0005886,plasma membrane; GO:0005524,ATP binding; GO:0042626,ATPase activity, coupled to transmembrane movement of substances	ABC transporter
Cluster-2683.1046	2	K16292 KDEL-tailed cysteine endopeptidase [EC:3.4.22.-] | (RefSeq) vignain-like (A)	vignain-like [Durio zibethinus]	RecName: Full=Vignain; EC=3.4.22.-; AltName: Full=Bean endopeptidase; AltName: Full=Cysteine proteinase EP-C1; Flags: Precursor;	SubName: Full=Vignain {ECO:0000313|EMBL:KHG13330.1};	Cysteine proteinase Cathepsin L	GO:0005788,endoplasmic reticulum lumen; GO:0008234,cysteine-type peptidase activity	Papain family cysteine protease
Cluster-2683.166778	2	K16292 KDEL-tailed cysteine endopeptidase [EC:3.4.22.-] | (RefSeq) hypothetical protein (A)	cysteine proteinase RD21A-like [Herrania umbratica]	RecName: Full=Probable cysteine protease RD21B {ECO:0000305}; EC=3.4.22.- {ECO:0000305}; Flags: Precursor;	SubName: Full=Granulin repeat cysteine protease family protein {ECO:0000313|EMBL:EOY14378.1};	Cysteine proteinase Cathepsin L	GO:0005829,cytosol; GO:0005783,endoplasmic reticulum; GO:0005615,extracellular space; GO:0005764,lysosome; GO:0005773,vacuole; GO:0004197,cysteine-type endopeptidase activity; GO:0051603,proteolysis involved in cellular protein catabolic process; GO:0009651,response to salt stress	Cathepsin propeptide inhibitor domain (I29)
Cluster-2683.183911	2	K16292 KDEL-tailed cysteine endopeptidase [EC:3.4.22.-] | (RefSeq) hypothetical protein (A)	probable cysteine protease RD21B isoform X1 [Durio zibethinus]	RecName: Full=Probable cysteine protease RD21B {ECO:0000305}; EC=3.4.22.- {ECO:0000305}; Flags: Precursor;	SubName: Full=Uncharacterized protein {ECO:0000313|EMBL:KJB14606.1};	Cysteine proteinase Cathepsin L	GO:0005829,cytosol; GO:0005783,endoplasmic reticulum; GO:0005615,extracellular space; GO:0005764,lysosome; GO:0005773,vacuole; GO:0004197,cysteine-type endopeptidase activity; GO:0051603,proteolysis involved in cellular protein catabolic process; GO:0009651,response to salt stress	Papain family cysteine protease
Cluster-2683.206947	2	K16292 KDEL-tailed cysteine endopeptidase [EC:3.4.22.-] | (RefSeq) hypothetical protein (A)	PREDICTED: cysteine proteinase RD21A-like [Gossypium arboreum]	RecName: Full=Probable cysteine protease RD21B {ECO:0000305}; EC=3.4.22.- {ECO:0000305}; Flags: Precursor;	SubName: Full=Cysteinease RD21a-like protein {ECO:0000313|EMBL:KHG05637.1};	Cysteine proteinase Cathepsin L	GO:0005829,cytosol; GO:0005783,endoplasmic reticulum; GO:0005615,extracellular space; GO:0005764,lysosome; GO:0005773,vacuole; GO:0004197,cysteine-type endopeptidase activity; GO:0051603,proteolysis involved in cellular protein catabolic process; GO:0009651,response to salt stress	Papain family cysteine protease
Cluster-2683.94667	2	K16292 KDEL-tailed cysteine endopeptidase [EC:3.4.22.-] | (RefSeq) hypothetical protein (A)	cysteine proteinase RD21A-like isoform X2 [Durio zibethinus]	RecName: Full=Cysteine proteinase RD21A {ECO:0000305}; EC=3.4.22.- {ECO:0000305}; AltName: Full=Protein RESPONSIVE TO DEHYDRATION 21 {ECO:0000303|PubMed:8325504}; Short=RD21 {ECO:0000303|PubMed:8325504}; Flags: Precursor;	SubName: Full=Uncharacterized protein {ECO:0000313|EMBL:KJB14608.1};	Epithelin/granulin	GO:0048046,apoplast; GO:0009507,chloroplast; GO:0010494,cytoplasmic stress granule; GO:0005615,extracellular space; GO:0005794,Golgi apparatus; GO:0005764,lysosome; GO:0000932,P-body; GO:0009506,plasmodesma; GO:0005773,vacuole; GO:0004197,cysteine-type endopeptidase activity; GO:0008234,cysteine-type peptidase activity; GO:0008233,peptidase activity; GO:0050832,defense response to fungus; GO:0006…	Granulin
Cluster-2683.133967	2	K16290 xylem cysteine proteinase [EC:3.4.22.-] | (RefSeq) xylem cysteine proteinase 1-like (A)	cysteine protease, partial [Lactuca sativa]	RecName: Full=Probable cysteine protease RD21B {ECO:0000305}; EC=3.4.22.- {ECO:0000305}; Flags: Precursor;	SubName: Full=Cysteine protease {ECO:0000313|EMBL:BAH79097.1}; Flags: Fragment;	Cysteine proteinase Cathepsin L	GO:0005829,cytosol; GO:0005783,endoplasmic reticulum; GO:0005615,extracellular space; GO:0005764,lysosome; GO:0005773,vacuole; GO:0004197,cysteine-type endopeptidase activity; GO:0051603,proteolysis involved in cellular protein catabolic process; GO:0009651,response to salt stress	Papain family cysteine protease
Cluster-2683.303300	2	K16286 E3 ubiquitin-protein ligase EL5 [EC:2.3.2.27] | (RefSeq) putative RING zinc finger domain superfamily protein (A)	PREDICTED: RING-H2 finger protein ATL3-like [Gossypium hirsutum]	RecName: Full=RING-H2 finger protein ATL60; EC=2.3.2.27 {ECO:0000305}; AltName: Full=RING-type E3 ubiquitin transferase ATL60 {ECO:0000305};	SubName: Full=RING-H2 finger protein ATL3-like {ECO:0000313|RefSeq:XP_016688360.1};	FOG: Predicted E3 ubiquitin ligase	GO:0016021,integral component of membrane; GO:0046872,metal ion binding; GO:0061630,ubiquitin protein ligase activity; GO:0043161,proteasome-mediated ubiquitin-dependent protein catabolic process	Ring finger domain
Cluster-2683.332503	2	K16224 senescence-induced receptor-like serine/threonine-protein kinase | (RefSeq) hypothetical protein (A)	PREDICTED: phosphatidylinositol 4-kinase gamma 5-like [Gossypium hirsutum]	RecName: Full=Phosphatidylinositol 4-kinase gamma 6; Short=AtPI4Kgamma6; Short=PI-4Kgamma6; Short=PI4K gamma 6; EC=2.7.1.67;	SubName: Full=phosphatidylinositol 4-kinase gamma 5-like {ECO:0000313|RefSeq:XP_016723554.1};	Phosphatidylinositol 4-kinase	GO:0004430,1-phosphatidylinositol 4-kinase activity; GO:0005524,ATP binding	Phosphatidylinositol 3- and 4-kinase
Cluster-4612.0	2	K16223 protein FLOWERING LOCUS T | (RefSeq) protein HEADING DATE 3A-like (A)	PREDICTED: protein HEADING DATE 3A-like [Gossypium hirsutum]	RecName: Full=Protein HEADING DATE 3A; AltName: Full=FT-like protein A;	SubName: Full=protein HEADING DATE 3A-like {ECO:0000313|RefSeq:XP_016714962.1};	Phosphatidylethanolamine binding protein	GO:0005737,cytoplasm; GO:0005634,nucleus; GO:0008429,phosphatidylethanolamine binding; GO:0030154,cell differentiation; GO:0009908,flower development; GO:0010229,inflorescence development; GO:0009909,regulation of flower development; GO:0048510,regulation of timing of transition from vegetative to reproductive phase; GO:0048572,short-day photoperiodism; GO:0048575,short-day photoperiodism, flower…	Phosphatidylethanolamine-binding protein
Cluster-2683.222156	2	K16221 transcription factor TCP21 (protein CCA1 HIKING EXPEDITION) | (RefSeq) transcription factor TCP7-like (A)	transcription factor TCP7-like [Durio zibethinus]	RecName: Full=Transcription factor TCP7;	SubName: Full=Uncharacterized protein {ECO:0000313|EMBL:KJB79834.1};	--	GO:0005634,nucleus; GO:0003677,DNA binding; GO:0003700,DNA-binding transcription factor activity; GO:0006355,regulation of transcription, DNA-templated; GO:0006351,transcription, DNA-templated	--
Cluster-2683.352067	2	K16221 transcription factor TCP21 (protein CCA1 HIKING EXPEDITION) | (RefSeq) transcription factor TCP21-like (A)	PREDICTED: transcription factor TCP8-like isoform X1 [Gossypium hirsutum]	RecName: Full=Transcription factor TCP15;	SubName: Full=transcription factor TCP8-like isoform X1 {ECO:0000313|RefSeq:XP_016711611.1, ECO:0000313|RefSeq:XP_016711613.1}; SubName: Full=transcription factor TCP8-like isoform X2 {ECO:0000313|RefSeq:XP_016711612.1};	--	GO:0005634,nucleus; GO:0003677,DNA binding; GO:0003700,DNA-binding transcription factor activity; GO:0010252,auxin homeostasis; GO:0008283,cell proliferation; GO:0007623,circadian rhythm; GO:0042023,DNA endoreduplication; GO:0048467,gynoecium development; GO:0010229,inflorescence development; GO:0031540,regulation of anthocyanin biosynthetic process; GO:0006355,regulation of transcription, DNA-te…	TCP family transcription factor
Cluster-2683.295590	2	K16040 trans-resveratrol di-O-methyltransferase [EC:2.1.1.240] | (RefSeq) trans-resveratrol di-O-methyltransferase-like (A)	PREDICTED: trans-resveratrol di-O-methyltransferase-like [Gossypium arboreum]	RecName: Full=Trans-resveratrol di-O-methyltransferase; EC=2.1.1.240; AltName: Full=Resveratrol O-methyltransferase; Short=ROMT; Short=VvROMT;	SubName: Full=trans-resveratrol di-O-methyltransferase-like {ECO:0000313|RefSeq:XP_016700589.1};	Hydroxyindole-O-methyltransferase and related SAM-dependent methyltransferases	GO:0008171,O-methyltransferase activity; GO:0046983,protein dimerization activity; GO:0102303,resveratrol 3,5-O-dimethyltransferase activity; GO:0008757,S-adenosylmethionine-dependent methyltransferase activity; GO:0019438,aromatic compound biosynthetic process	Dimerisation domain
Cluster-2683.246834	2	K15925 alpha-D-xyloside xylohydrolase [EC:3.2.1.177] | (RefSeq) alpha-xylosidase 1-like (A)	PREDICTED: alpha-xylosidase 1-like [Gossypium arboreum]	RecName: Full=Alpha-xylosidase 1; EC=3.2.1.177; Flags: Precursor;	SubName: Full=alpha-xylosidase 1-like isoform X1 {ECO:0000313|RefSeq:XP_016736236.1};	Maltase glucoamylase and related hydrolases, glycosyl hydrolase family 31	GO:0048046,apoplast; GO:0005618,cell wall; GO:0009507,chloroplast; GO:0009505,plant-type cell wall; GO:0009506,plasmodesma; GO:0061634,alpha-D-xyloside xylohydrolase; GO:0046556,alpha-L-arabinofuranosidase activity; GO:0030246,carbohydrate binding; GO:0009044,xylan 1,4-beta-xylosidase activity; GO:0080176,xyloglucan 1,6-alpha-xylosidase activity; GO:0071555,cell wall organization; GO:0046686,resp…	N-terminal barrel of NtMGAM and CtMGAM, maltase-glucoamylase
Cluster-2683.126642	2	K15919 hydroxypyruvate reductase 2 | (RefSeq) hydroxyphenylpyruvate reductase-like (A)	PREDICTED: hydroxyphenylpyruvate reductase-like [Gossypium hirsutum]	RecName: Full=Hydroxyphenylpyruvate reductase; Short=HPPR; EC=1.1.1.237;	SubName: Full=hydroxyphenylpyruvate reductase-like {ECO:0000313|RefSeq:XP_016730085.1};	Glyoxylate/hydroxypyruvate reductase (D-isomer-specific 2-hydroxy acid dehydrogenase superfamily)	GO:0047995,hydroxyphenylpyruvate reductase activity; GO:0051287,NAD binding; GO:0102742,R(+)-3,4-dihydroxyphenyllactate:NADP+ oxidoreductase activity; GO:0055114,oxidation-reduction process	D-isomer specific 2-hydroxyacid dehydrogenase, NAD binding domain
Cluster-2683.196298	2	K15747 beta-ring hydroxylase [EC:1.14.-.-] | (RefSeq) predicted protein (A)	PREDICTED: cytochrome P450 97B2, chloroplastic isoform X1 [Gossypium arboreum]	RecName: Full=Cytochrome P450 97B2, chloroplastic; EC=1.14.-.-; Flags: Precursor;	SubName: Full=cytochrome P450 97B2, chloroplastic isoform X1 {ECO:0000313|RefSeq:XP_016738032.1};	Cytochrome P450 CYP4/CYP19/CYP26 subfamilies	GO:0031969,chloroplast membrane; GO:0020037,heme binding; GO:0005506,iron ion binding; GO:0004497,monooxygenase activity; GO:0016705,oxidoreductase activity, acting on paired donors, with incorporation or reduction of molecular oxygen	Cytochrome P450
Cluster-2683.298672	2	K15728 phosphatidate phosphatase LPIN [EC:3.1.3.4] | (RefSeq) phosphatidate phosphatase PAH2-like (A)	PREDICTED: phosphatidate phosphatase PAH2-like isoform X2 [Gossypium arboreum]	RecName: Full=Phosphatidate phosphatase PAH2; EC=3.1.3.4; AltName: Full=Phosphatidic acid phosphohydrolase 2; Short=AtPAH2;	SubName: Full=phosphatidate phosphatase PAH2-like isoform X2 {ECO:0000313|RefSeq:XP_016731843.1};	Protein involved in plasmid maintenance/nuclear protein involved in lipid metabolism	GO:0048046,apoplast; GO:0005829,cytosol; GO:0016020,membrane; GO:0008195,phosphatidate phosphatase activity; GO:0019375,galactolipid biosynthetic process; GO:0008654,phospholipid biosynthetic process	Lipin/Ned1/Smp2 multi-domain protein middle domain
Cluster-2683.173630	2	K15633 2,3-bisphosphoglycerate-independent phosphoglycerate mutase [EC:5.4.2.12] | (RefSeq) 2,3-bisphosphoglycerate-independent phosphoglycerate mutase (A)	PREDICTED: 2,3-bisphosphoglycerate-independent phosphoglycerate mutase [Gossypium arboreum]	RecName: Full=2,3-bisphosphoglycerate-independent phosphoglycerate mutase; Short=BPG-independent PGAM; Short=Phosphoglyceromutase; EC=5.4.2.12; AltName: Full=PGAM-I;	SubName: Full=2,3-bisphosphoglycerate-independent phosphoglycerate mutase {ECO:0000313|EMBL:KHG25981.1};	Phosphoglycerate mutase	GO:0005737,cytoplasm; GO:0030145,manganese ion binding; GO:0004619,phosphoglycerate mutase activity; GO:0006007,glucose catabolic process; GO:0006096,glycolytic process	Metalloenzyme superfamily
Cluster-2683.246718	2	K15633 2,3-bisphosphoglycerate-independent phosphoglycerate mutase [EC:5.4.2.12] | (RefSeq) 2,3-bisphosphoglycerate-independent phosphoglycerate mutase (A)	hypothetical protein B456_005G125000 [Gossypium raimondii]	RecName: Full=2,3-bisphosphoglycerate-independent phosphoglycerate mutase; Short=BPG-independent PGAM; Short=Phosphoglyceromutase; EC=5.4.2.12; AltName: Full=PGAM-I;	SubName: Full=Uncharacterized protein {ECO:0000313|EMBL:KJB29948.1};	Phosphoglycerate mutase	GO:0005737,cytoplasm; GO:0030145,manganese ion binding; GO:0004619,phosphoglycerate mutase activity; GO:0006007,glucose catabolic process; GO:0006096,glycolytic process	Metalloenzyme superfamily
Cluster-2683.282616	2	K15523 protein-ribulosamine 3-kinase [EC:2.7.1.172] | (RefSeq) protein-ribulosamine 3-kinase, chloroplastic-like (A)	PREDICTED: protein-ribulosamine 3-kinase, chloroplastic-like [Gossypium hirsutum]	RecName: Full=Protein-ribulosamine 3-kinase, chloroplastic; EC=2.7.1.172; AltName: Full=Fructosamine 3-kinase-related protein; Short=AtFN3K-RP; Flags: Precursor;	SubName: Full=protein-ribulosamine 3-kinase, chloroplastic-like {ECO:0000313|RefSeq:XP_016695447.1};	Predicted kinase	GO:0009507,chloroplast; GO:0005739,mitochondrion; GO:0016301,kinase activity; GO:0102193,protein-ribulosamine 3-kinase activity	Fructosamine kinase
Cluster-2683.137089	2	K15450 tRNA wybutosine-synthesizing protein 3 [EC:2.1.1.282] | (RefSeq) tRNA wybutosine-synthesizing protein 2/3/4 (A)	PREDICTED: uncharacterized protein LOC108465147 [Gossypium arboreum]	--	SubName: Full=uncharacterized protein LOC107907561 {ECO:0000313|RefSeq:XP_016690460.1};	Predicted proline-serine-threonine phosphatase-interacting protein (PSTPIP)	--	Muniscin C-terminal mu homology domain
Cluster-2683.238044	2	K15450 tRNA wybutosine-synthesizing protein 3 [EC:2.1.1.282] | (RefSeq) tRNA wybutosine-synthesizing protein 2/3/4 (A)	PREDICTED: uncharacterized protein LOC108465147 [Gossypium arboreum]	--	SubName: Full=uncharacterized protein LOC107907561 {ECO:0000313|RefSeq:XP_016690460.1};	Predicted proline-serine-threonine phosphatase-interacting protein (PSTPIP)	--	Muniscin C-terminal mu homology domain
Cluster-2683.247376	2	K15429 tRNA (guanine37-N1)-methyltransferase [EC:2.1.1.228] | (RefSeq) tRNA (guanine(37)-N1)-methyltransferase 1 (A)	PREDICTED: tRNA (guanine(37)-N1)-methyltransferase 1 isoform X1 [Gossypium raimondii]	RecName: Full=tRNA (guanine(37)-N1)-methyltransferase 1 {ECO:0000255|HAMAP-Rule:MF_03152}; EC=2.1.1.228 {ECO:0000255|HAMAP-Rule:MF_03152}; AltName: Full=M1G-methyltransferase 1 {ECO:0000255|HAMAP-Rule:MF_03152}; AltName: Full=tRNA [GM37] methyltransferase 1 {ECO:0000255|HAMAP-Rule:MF_03152}; AltName: Full=tRNA methyltransferase 5 homolog 1 {ECO:0000255|HAMAP-Rule:MF_03152};	RecName: Full=tRNA (guanine(37)-N1)-methyltransferase {ECO:0000256|HAMAP-Rule:MF_03152}; EC=2.1.1.228 {ECO:0000256|HAMAP-Rule:MF_03152}; AltName: Full=M1G-methyltransferase {ECO:0000256|HAMAP-Rule:MF_03152}; AltName: Full=tRNA [GM37] methyltransferase {ECO:0000256|HAMAP-Rule:MF_03152}; AltName: Full=tRNA methyltransferase 5 homolog {ECO:0000256|HAMAP-Rule:MF_03152};	tRNA modification enzyme	GO:0005759,mitochondrial matrix; GO:0005634,nucleus; GO:0052906,tRNA (guanine(37)-N(1))-methyltransferase activity	Met-10+ like-protein
Cluster-2683.11003	2	K15414 complement component 1 Q subcomponent-binding protein, mitochondrial | (RefSeq) uncharacterized protein At2g39795, mitochondrial-like (A)	PREDICTED: uncharacterized protein At2g39795, mitochondrial [Gossypium arboreum]	RecName: Full=Uncharacterized protein At2g39795, mitochondrial; Flags: Precursor;	SubName: Full=Uncharacterized protein {ECO:0000313|EMBL:KHG06698.1};	MAM33, mitochondrial matrix glycoprotein	GO:0005759,mitochondrial matrix; GO:0005739,mitochondrion	Mitochondrial glycoprotein
Cluster-2683.13458	2	K15414 complement component 1 Q subcomponent-binding protein, mitochondrial | (RefSeq) uncharacterized protein At2g39795, mitochondrial-like (A)	hypothetical protein B456_009G124700 [Gossypium raimondii]	RecName: Full=Uncharacterized protein At2g39795, mitochondrial; Flags: Precursor;	SubName: Full=Uncharacterized protein {ECO:0000313|EMBL:KJB56551.1};	MAM33, mitochondrial matrix glycoprotein	GO:0005759,mitochondrial matrix; GO:0005739,mitochondrion	Mitochondrial glycoprotein
Cluster-2683.187907	2	K15414 complement component 1 Q subcomponent-binding protein, mitochondrial | (RefSeq) uncharacterized protein At2g39795, mitochondrial-like (A)	uncharacterized protein At2g39795, mitochondrial-like [Durio zibethinus]	RecName: Full=Uncharacterized protein At2g39795, mitochondrial; Flags: Precursor;	SubName: Full=Uncharacterized protein {ECO:0000313|EMBL:KJB76119.1};	MAM33, mitochondrial matrix glycoprotein	GO:0005759,mitochondrial matrix; GO:0005739,mitochondrion	Mitochondrial glycoprotein
Cluster-2683.257164	2	K15414 complement component 1 Q subcomponent-binding protein, mitochondrial | (RefSeq) uncharacterized protein At2g39795, mitochondrial-like (A)	PREDICTED: uncharacterized protein At2g39795, mitochondrial-like [Gossypium raimondii]	RecName: Full=Uncharacterized protein At2g39795, mitochondrial; Flags: Precursor;	SubName: Full=Uncharacterized protein {ECO:0000313|EMBL:KJB76119.1};	MAM33, mitochondrial matrix glycoprotein	GO:0005759,mitochondrial matrix; GO:0005739,mitochondrion	Mitochondrial glycoprotein
Cluster-2683.266612	2	K15414 complement component 1 Q subcomponent-binding protein, mitochondrial | (RefSeq) uncharacterized protein At2g39795, mitochondrial-like (A)	PREDICTED: uncharacterized protein At2g39795, mitochondrial-like [Gossypium raimondii]	RecName: Full=Uncharacterized protein At2g39795, mitochondrial; Flags: Precursor;	SubName: Full=Uncharacterized protein {ECO:0000313|EMBL:KJB76119.1};	MAM33, mitochondrial matrix glycoprotein	GO:0005759,mitochondrial matrix; GO:0005739,mitochondrion	Mitochondrial glycoprotein
Cluster-2683.49674	2	K15414 complement component 1 Q subcomponent-binding protein, mitochondrial | (RefSeq) uncharacterized protein At2g39795, mitochondrial-like (A)	uncharacterized protein At2g39795, mitochondrial-like [Durio zibethinus]	RecName: Full=Uncharacterized protein At2g39795, mitochondrial; Flags: Precursor;	SubName: Full=Mitochondrial glycoprotein family protein, putative isoform 1 {ECO:0000313|EMBL:EOY18014.1};	MAM33, mitochondrial matrix glycoprotein	GO:0005759,mitochondrial matrix; GO:0005739,mitochondrion	Mitochondrial glycoprotein
Cluster-2683.216584	2	K15406 wax-ester synthase / diacylglycerol O-acyltransferase [EC:2.3.1.75 2.3.1.20] | (RefSeq) O-acyltransferase WSD1 (A)	PREDICTED: O-acyltransferase WSD1-like [Gossypium hirsutum]	RecName: Full=O-acyltransferase WSD1; AltName: Full=Diacylglycerol O-acyltransferase; Short=DGAT; EC=2.3.1.20; AltName: Full=Long-chain-alcohol O-fatty-acyltransferase; EC=2.3.1.75; AltName: Full=Wax synthase; Short=WS;	SubName: Full=O-acyltransferase WSD1-like {ECO:0000313|RefSeq:XP_016743654.1};	--	GO:0005783,endoplasmic reticulum; GO:0005789,endoplasmic reticulum membrane; GO:0016021,integral component of membrane; GO:0005886,plasma membrane; GO:0102966,arachidoyl-CoA:1-dodecanol O-acyltransferase activity; GO:0004144,diacylglycerol O-acyltransferase activity; GO:0047196,long-chain-alcohol O-fatty-acyltransferase activity; GO:0103095,wax ester synthase activity; GO:0019432,triglyceride bio…	Wax ester synthase-like Acyl-CoA acyltransferase domain
Cluster-2683.133860	2	K15404 aldehyde decarbonylase [EC:4.1.99.5] | (RefSeq) protein ECERIFERUM 1-like (A)	PREDICTED: protein ECERIFERUM 1-like [Gossypium hirsutum]	RecName: Full=Protein CER1-like 1;	SubName: Full=protein ECERIFERUM 1-like {ECO:0000313|RefSeq:XP_016681695.1};	--	GO:0005789,endoplasmic reticulum membrane; GO:0016021,integral component of membrane; GO:0005506,iron ion binding; GO:0016491,oxidoreductase activity; GO:0008610,lipid biosynthetic process; GO:0006629,lipid metabolic process	Fatty acid hydroxylase superfamily
Cluster-2683.126050	2	K15401 fatty acid omega-hydroxylase [EC:1.14.-.-] | (RefSeq) cytochrome P450 86A1 (A)	PREDICTED: cytochrome P450 86A1 [Gossypium raimondii]	RecName: Full=Cytochrome P450 86A1; EC=1.14.13.205 {ECO:0000269|PubMed:9500987}; AltName: Full=CYPLXXXVI; AltName: Full=P450-dependent fatty acid omega-hydroxylase; AltName: Full=Protein HYDROXYLASE OF ROOT SUBERIZED TISSUE;	SubName: Full=Uncharacterized protein {ECO:0000313|EMBL:KJB19906.1};	Cytochrome P450 CYP4/CYP19/CYP26 subfamilies	GO:0016021,integral component of membrane; GO:0005773,vacuole; GO:0018685,alkane 1-monooxygenase activity; GO:0020037,heme binding; GO:0005506,iron ion binding; GO:0006631,fatty acid metabolic process; GO:0010345,suberin biosynthetic process	Cytochrome P450
Cluster-2683.222515	2	K15397 3-ketoacyl-CoA synthase [EC:2.3.1.199] | (RefSeq) 3-ketoacyl-CoA synthase 6-like (A)	PREDICTED: 3-ketoacyl-CoA synthase 6-like [Lupinus angustifolius]	RecName: Full=3-ketoacyl-CoA synthase 6 {ECO:0000303|PubMed:18465198}; Short=KCS-6 {ECO:0000303|PubMed:18465198}; EC=2.3.1.199 {ECO:0000269|PubMed:10330468}; AltName: Full=Cuticular protein 1 {ECO:0000303|PubMed:10330468}; AltName: Full=Eceriferum 6 {ECO:0000303|PubMed:11041893}; AltName: Full=Very long-chain fatty acid condensing enzyme 6 {ECO:0000303|PubMed:18465198}; Short=VLCFA condensing enz…	RecName: Full=3-ketoacyl-CoA synthase {ECO:0000256|PIRNR:PIRNR036417}; EC=2.3.1.- {ECO:0000256|PIRNR:PIRNR036417};	--	GO:0005783,endoplasmic reticulum; GO:0005789,endoplasmic reticulum membrane; GO:0016021,integral component of membrane; GO:0102336,3-oxo-arachidoyl-CoA synthase activity; GO:0102337,3-oxo-cerotoyl-CoA synthase activity; GO:0102338,3-oxo-lignoceronyl-CoA synthase activity; GO:0102756,very-long-chain 3-ketoacyl-CoA synthase activity; GO:0006633,fatty acid biosynthetic process; GO:0009409,response t…	FAE1/Type III polyketide synthase-like protein
Cluster-2683.157989	2	K15397 3-ketoacyl-CoA synthase [EC:2.3.1.199] | (RefSeq) 3-ketoacyl-CoA synthase 6 (A)	3-ketoacyl-CoA synthase 6 [Manihot esculenta]	RecName: Full=3-ketoacyl-CoA synthase 6 {ECO:0000303|PubMed:18465198}; Short=KCS-6 {ECO:0000303|PubMed:18465198}; EC=2.3.1.199 {ECO:0000269|PubMed:10330468}; AltName: Full=Cuticular protein 1 {ECO:0000303|PubMed:10330468}; AltName: Full=Eceriferum 6 {ECO:0000303|PubMed:11041893}; AltName: Full=Very long-chain fatty acid condensing enzyme 6 {ECO:0000303|PubMed:18465198}; Short=VLCFA condensing enz…	RecName: Full=3-ketoacyl-CoA synthase {ECO:0000256|PIRNR:PIRNR036417}; EC=2.3.1.- {ECO:0000256|PIRNR:PIRNR036417};	--	GO:0005783,endoplasmic reticulum; GO:0005789,endoplasmic reticulum membrane; GO:0016021,integral component of membrane; GO:0102336,3-oxo-arachidoyl-CoA synthase activity; GO:0102337,3-oxo-cerotoyl-CoA synthase activity; GO:0102338,3-oxo-lignoceronyl-CoA synthase activity; GO:0102756,very-long-chain 3-ketoacyl-CoA synthase activity; GO:0006633,fatty acid biosynthetic process; GO:0009409,response t…	FAE1/Type III polyketide synthase-like protein
Cluster-2683.210243	2	K15397 3-ketoacyl-CoA synthase [EC:2.3.1.199] | (RefSeq) 3-ketoacyl-CoA synthase 4 (A)	3-ketoacyl-CoA synthase 4 [Durio zibethinus]	RecName: Full=3-ketoacyl-CoA synthase 4 {ECO:0000303|PubMed:18465198}; Short=KCS-4 {ECO:0000303|PubMed:18465198}; EC=2.3.1.199 {ECO:0000305}; AltName: Full=Very long-chain fatty acid condensing enzyme 4 {ECO:0000303|PubMed:18465198}; Short=VLCFA condensing enzyme 4 {ECO:0000303|PubMed:18465198};	RecName: Full=3-ketoacyl-CoA synthase {ECO:0000256|PIRNR:PIRNR036417}; EC=2.3.1.- {ECO:0000256|PIRNR:PIRNR036417};	--	GO:0016021,integral component of membrane; GO:0102336,3-oxo-arachidoyl-CoA synthase activity; GO:0102337,3-oxo-cerotoyl-CoA synthase activity; GO:0102338,3-oxo-lignoceronyl-CoA synthase activity; GO:0102756,very-long-chain 3-ketoacyl-CoA synthase activity; GO:0006633,fatty acid biosynthetic process	FAE1/Type III polyketide synthase-like protein
Cluster-2683.242251	2	K15397 3-ketoacyl-CoA synthase [EC:2.3.1.199] | (RefSeq) 3-ketoacyl-CoA synthase 4 (A)	3-ketoacyl-CoA synthase 4 [Herrania umbratica]	RecName: Full=3-ketoacyl-CoA synthase 4 {ECO:0000303|PubMed:18465198}; Short=KCS-4 {ECO:0000303|PubMed:18465198}; EC=2.3.1.199 {ECO:0000305}; AltName: Full=Very long-chain fatty acid condensing enzyme 4 {ECO:0000303|PubMed:18465198}; Short=VLCFA condensing enzyme 4 {ECO:0000303|PubMed:18465198};	RecName: Full=3-ketoacyl-CoA synthase {ECO:0000256|PIRNR:PIRNR036417}; EC=2.3.1.- {ECO:0000256|PIRNR:PIRNR036417};	--	GO:0016021,integral component of membrane; GO:0102336,3-oxo-arachidoyl-CoA synthase activity; GO:0102337,3-oxo-cerotoyl-CoA synthase activity; GO:0102338,3-oxo-lignoceronyl-CoA synthase activity; GO:0102756,very-long-chain 3-ketoacyl-CoA synthase activity; GO:0006633,fatty acid biosynthetic process	FAE1/Type III polyketide synthase-like protein
Cluster-2683.31969	2	K15397 3-ketoacyl-CoA synthase [EC:2.3.1.199] | (RefSeq) 3-ketoacyl-CoA synthase 4 (A)	3-ketoacyl-CoA synthase 4 [Herrania umbratica]	RecName: Full=3-ketoacyl-CoA synthase 4 {ECO:0000303|PubMed:18465198}; Short=KCS-4 {ECO:0000303|PubMed:18465198}; EC=2.3.1.199 {ECO:0000305}; AltName: Full=Very long-chain fatty acid condensing enzyme 4 {ECO:0000303|PubMed:18465198}; Short=VLCFA condensing enzyme 4 {ECO:0000303|PubMed:18465198};	RecName: Full=3-ketoacyl-CoA synthase {ECO:0000256|PIRNR:PIRNR036417}; EC=2.3.1.- {ECO:0000256|PIRNR:PIRNR036417};	--	GO:0016021,integral component of membrane; GO:0102336,3-oxo-arachidoyl-CoA synthase activity; GO:0102337,3-oxo-cerotoyl-CoA synthase activity; GO:0102338,3-oxo-lignoceronyl-CoA synthase activity; GO:0102756,very-long-chain 3-ketoacyl-CoA synthase activity; GO:0006633,fatty acid biosynthetic process	FAE1/Type III polyketide synthase-like protein
Cluster-2683.44875	2	K15397 3-ketoacyl-CoA synthase [EC:2.3.1.199] | (RefSeq) 3-ketoacyl-CoA synthase 4 (A)	3-ketoacyl-CoA synthase 4 [Herrania umbratica]	RecName: Full=3-ketoacyl-CoA synthase 4 {ECO:0000303|PubMed:18465198}; Short=KCS-4 {ECO:0000303|PubMed:18465198}; EC=2.3.1.199 {ECO:0000305}; AltName: Full=Very long-chain fatty acid condensing enzyme 4 {ECO:0000303|PubMed:18465198}; Short=VLCFA condensing enzyme 4 {ECO:0000303|PubMed:18465198};	RecName: Full=3-ketoacyl-CoA synthase {ECO:0000256|PIRNR:PIRNR036417}; EC=2.3.1.- {ECO:0000256|PIRNR:PIRNR036417};	--	GO:0016021,integral component of membrane; GO:0102336,3-oxo-arachidoyl-CoA synthase activity; GO:0102337,3-oxo-cerotoyl-CoA synthase activity; GO:0102338,3-oxo-lignoceronyl-CoA synthase activity; GO:0102756,very-long-chain 3-ketoacyl-CoA synthase activity; GO:0006633,fatty acid biosynthetic process	FAE1/Type III polyketide synthase-like protein
Cluster-2683.263577	2	K15382 solute carrier family 50 (sugar transporter) | (RefSeq) bidirectional sugar transporter SWEET2a-like (A)	bidirectional sugar transporter SWEET2a-like [Durio zibethinus]	RecName: Full=Bidirectional sugar transporter SWEET2a {ECO:0000305}; Short=SbSWEET2a {ECO:0000305};	RecName: Full=Bidirectional sugar transporter SWEET {ECO:0000256|RuleBase:RU910715};	Multitransmembrane protein	GO:0016021,integral component of membrane; GO:0005886,plasma membrane; GO:0008643,carbohydrate transport	Sugar efflux transporter for intercellular exchange
Cluster-2683.351196	2	K15382 solute carrier family 50 (sugar transporter) | (RefSeq) bidirectional sugar transporter SWEET10-like (A)	PREDICTED: bidirectional sugar transporter SWEET10-like [Gossypium hirsutum]	RecName: Full=Bidirectional sugar transporter SWEET10 {ECO:0000303|PubMed:21107422}; Short=AtSWEET10 {ECO:0000303|PubMed:21107422}; AltName: Full=Protein SUGARS WILL EVENTUALLY BE EXPORTED TRANSPORTERS 10 {ECO:0000303|PubMed:21107422};	RecName: Full=Bidirectional sugar transporter SWEET {ECO:0000256|RuleBase:RU910715};	Multitransmembrane protein	GO:0016021,integral component of membrane; GO:0005887,integral component of plasma membrane; GO:0008515,sucrose transmembrane transporter activity; GO:0051119,sugar transmembrane transporter activity; GO:0015770,sucrose transport	Sugar efflux transporter for intercellular exchange
Cluster-2683.347607	2	K15378 solute carrier family 45, member 1/2/4 | (RefSeq) SUT4; sucrose transport protein SUC4 (A)	sucrose transport protein SUC4 [Herrania umbratica]	RecName: Full=Sucrose transport protein SUC4; AltName: Full=Sucrose permease 4; AltName: Full=Sucrose transporter 4; AltName: Full=Sucrose-proton symporter 4;	SubName: Full=Sucrose proton symporter {ECO:0000313|EMBL:EOY15587.1}; SubName: Full=Sucrose transporter 4 {ECO:0000313|EMBL:AHH34927.1};	Sucrose transporter and related proteins	GO:0005801,cis-Golgi network; GO:0005887,integral component of plasma membrane; GO:0009705,plant-type vacuole membrane; GO:0005886,plasma membrane; GO:0005773,vacuole; GO:0008515,sucrose transmembrane transporter activity; GO:0015293,symporter activity; GO:0005985,sucrose metabolic process	Major Facilitator Superfamily
Cluster-2683.99583	2	K15333 tRNA guanosine-2'-O-methyltransferase [EC:2.1.1.34] | (RefSeq) uncharacterized protein LOC108479299 isoform X1 (A)	hypothetical protein B456_008G230900 [Gossypium raimondii]	--	SubName: Full=Uncharacterized protein {ECO:0000313|EMBL:KJB51761.1};	RNA Methylase, SpoU family	GO:0003723,RNA binding; GO:0008173,RNA methyltransferase activity; GO:0006396,RNA processing	SpoU rRNA Methylase family
Cluster-2683.215376	2	K15332 tRNA (uracil-5-)-methyltransferase [EC:2.1.1.-] | (RefSeq) hypothetical protein (A)	PREDICTED: uncharacterized RNA methyltransferase pc1998 isoform X1 [Gossypium arboreum]	--	SubName: Full=Uncharacterized protein {ECO:0000313|EMBL:KJB70799.1};	--	GO:0008173,RNA methyltransferase activity; GO:0006396,RNA processing	Methyltransferase small domain
Cluster-2683.343666	2	K15332 tRNA (uracil-5-)-methyltransferase [EC:2.1.1.-] | (RefSeq) hypothetical protein (A)	PREDICTED: tRNA (uracil-5-)-methyltransferase homolog A [Gossypium raimondii]	RecName: Full=Zinc finger CCCH domain-containing protein 24; Short=AtC3H24; EC=2.1.1.-;	SubName: Full=Uncharacterized protein {ECO:0000313|EMBL:KJB70338.1};	tRNA uracil-5-methyltransferase and related tRNA-modifying enzymes	GO:0003677,DNA binding; GO:0046872,metal ion binding; GO:0008173,RNA methyltransferase activity; GO:0006396,RNA processing	tRNA (Uracil-5-)-methyltransferase
Cluster-2683.125193	2	K15306 Ran-binding protein 1 | (RefSeq) ran-binding protein 1 homolog a-like (A)	PREDICTED: mitogen-activated protein kinase kinase kinase NPK1-like [Gossypium hirsutum]	RecName: Full=Ran-binding protein 1 homolog c;	SubName: Full=mitogen-activated protein kinase kinase kinase NPK1-like {ECO:0000313|RefSeq:XP_016688723.1};	MEKK and related serine/threonine protein kinases	GO:0005737,cytoplasm; GO:0005643,nuclear pore; GO:0005634,nucleus; GO:0008536,Ran GTPase binding; GO:0000082,G1/S transition of mitotic cell cycle; GO:0051028,mRNA transport; GO:0043547,positive regulation of GTPase activity; GO:0000060,protein import into nucleus, translocation; GO:0006405,RNA export from nucleus; GO:0007051,spindle organization; GO:0006511,ubiquitin-dependent protein catabolic …	Protein kinase domain
Cluster-2683.305839	2	K15285 solute carrier family 35, member E3 | (RefSeq) UDP-galactose transporter 1-like (A)	PREDICTED: probable sugar phosphate/phosphate translocator At5g25400 [Gossypium hirsutum]	RecName: Full=Probable sugar phosphate/phosphate translocator At2g25520;	SubName: Full=Uncharacterized protein {ECO:0000313|EMBL:KJB65810.1};	Glucose-6-phosphate/phosphate and phosphoenolpyruvate/phosphate antiporter	GO:0005768,endosome; GO:0005794,Golgi apparatus; GO:0016021,integral component of membrane; GO:0005802,trans-Golgi network; GO:0008643,carbohydrate transport	Triose-phosphate Transporter family
Cluster-2683.141407	2	K15285 solute carrier family 35, member E3 | (RefSeq) UDP-galactose transporter 1 (A)	hypothetical protein CCACVL1_23316 [Corchorus capsularis]	RecName: Full=Probable sugar phosphate/phosphate translocator At5g25400;	SubName: Full=Uncharacterized protein {ECO:0000313|EMBL:OMO90856.1};	Glucose-6-phosphate/phosphate and phosphoenolpyruvate/phosphate antiporter	GO:0005794,Golgi apparatus; GO:0016021,integral component of membrane; GO:0008643,carbohydrate transport; GO:0015780,nucleotide-sugar transmembrane transport	Triose-phosphate Transporter family
Cluster-2683.353658	2	K15283 solute carrier family 35, member E1 | (RefSeq) triose phosphate/phosphate translocator, non-green plastid, chloroplastic-like (A)	triose phosphate/phosphate translocator, non-green plastid, chloroplastic-like [Durio zibethinus]	RecName: Full=Triose phosphate/phosphate translocator, non-green plastid, chloroplastic; Short=CTPT; Flags: Precursor;	SubName: Full=Drug/metabolite transporter {ECO:0000313|EMBL:OMO67626.1};	Glucose-6-phosphate/phosphate and phosphoenolpyruvate/phosphate antiporter	GO:0031969,chloroplast membrane; GO:0016021,integral component of membrane; GO:0005739,mitochondrion; GO:0015121,phosphoenolpyruvate:phosphate antiporter activity; GO:0015120,phosphoglycerate transmembrane transporter activity	Triose-phosphate Transporter family
Cluster-2683.68851	2	K15283 solute carrier family 35, member E1 | (RefSeq) triose phosphate/phosphate translocator, non-green plastid, chloroplastic-like (A)	Drug/metabolite transporter [Corchorus olitorius]	--	SubName: Full=Drug/metabolite transporter {ECO:0000313|EMBL:OMO67626.1};	--	GO:0016021,integral component of membrane; GO:0022857,transmembrane transporter activity	--
Cluster-2683.144715	2	K15283 solute carrier family 35, member E1 | (RefSeq) glucose-6-phosphate/phosphate translocator 1, chloroplastic-like (A)	PREDICTED: glucose-6-phosphate/phosphate translocator 1, chloroplastic-like [Gossypium raimondii]	RecName: Full=Glucose-6-phosphate/phosphate translocator 2, chloroplastic; Flags: Precursor;	SubName: Full=Uncharacterized protein {ECO:0000313|EMBL:KJB81792.1};	Glucose-6-phosphate/phosphate and phosphoenolpyruvate/phosphate antiporter	GO:0031969,chloroplast membrane; GO:0016021,integral component of membrane; GO:0005774,vacuolar membrane; GO:0015152,glucose-6-phosphate transmembrane transporter activity; GO:0005315,inorganic phosphate transmembrane transporter activity; GO:0015120,phosphoglycerate transmembrane transporter activity; GO:0071917,triose-phosphate transmembrane transporter activity; GO:0015760,glucose-6-phosphate …	Triose-phosphate Transporter family
Cluster-2683.224844	2	K15283 solute carrier family 35, member E1 | (RefSeq) glucose-6-phosphate/phosphate translocator 1, chloroplastic-like (A)	PREDICTED: glucose-6-phosphate/phosphate translocator 1, chloroplastic-like [Gossypium raimondii]	RecName: Full=Glucose-6-phosphate/phosphate translocator 2, chloroplastic; Flags: Precursor;	SubName: Full=Uncharacterized protein {ECO:0000313|EMBL:KJB81792.1};	Glucose-6-phosphate/phosphate and phosphoenolpyruvate/phosphate antiporter	GO:0031969,chloroplast membrane; GO:0016021,integral component of membrane; GO:0005774,vacuolar membrane; GO:0015152,glucose-6-phosphate transmembrane transporter activity; GO:0005315,inorganic phosphate transmembrane transporter activity; GO:0015120,phosphoglycerate transmembrane transporter activity; GO:0071917,triose-phosphate transmembrane transporter activity; GO:0015760,glucose-6-phosphate …	Triose-phosphate Transporter family
Cluster-2683.144709	2	K15283 solute carrier family 35, member E1 | (RefSeq) glucose-6-phosphate/phosphate translocator 1, chloroplastic (A)	PREDICTED: glucose-6-phosphate/phosphate translocator 1, chloroplastic [Gossypium arboreum]	RecName: Full=Glucose-6-phosphate/phosphate translocator 2, chloroplastic; Flags: Precursor;	SubName: Full=Uncharacterized protein {ECO:0000313|EMBL:KJB81792.1};	Glucose-6-phosphate/phosphate and phosphoenolpyruvate/phosphate antiporter	GO:0031969,chloroplast membrane; GO:0016021,integral component of membrane; GO:0005774,vacuolar membrane; GO:0015152,glucose-6-phosphate transmembrane transporter activity; GO:0005315,inorganic phosphate transmembrane transporter activity; GO:0015120,phosphoglycerate transmembrane transporter activity; GO:0071917,triose-phosphate transmembrane transporter activity; GO:0015760,glucose-6-phosphate …	Triose-phosphate Transporter family
Cluster-2683.144719	2	K15283 solute carrier family 35, member E1 | (RefSeq) glucose-6-phosphate/phosphate translocator 1, chloroplastic (A)	Drug/metabolite transporter [Corchorus olitorius]	RecName: Full=Glucose-6-phosphate/phosphate translocator 1, chloroplastic; Flags: Precursor;	SubName: Full=Drug/metabolite transporter {ECO:0000313|EMBL:OMP04455.1};	Glucose-6-phosphate/phosphate and phosphoenolpyruvate/phosphate antiporter	GO:0031969,chloroplast membrane; GO:0016021,integral component of membrane; GO:0009536,plastid; GO:0015152,glucose-6-phosphate transmembrane transporter activity; GO:0005315,inorganic phosphate transmembrane transporter activity; GO:0015120,phosphoglycerate transmembrane transporter activity; GO:0019904,protein domain specific binding; GO:0071917,triose-phosphate transmembrane transporter activit…	Triose-phosphate Transporter family
Cluster-2683.156534	2	K15280 solute carrier family 35, member C2 | (RefSeq) similar to phosphate/phosphoenolpyruvate translocator protein (A)	hypothetical protein CCACVL1_23316 [Corchorus capsularis]	RecName: Full=Probable sugar phosphate/phosphate translocator At5g25400;	SubName: Full=Uncharacterized protein {ECO:0000313|EMBL:OMO90856.1};	Glucose-6-phosphate/phosphate and phosphoenolpyruvate/phosphate antiporter	GO:0005794,Golgi apparatus; GO:0016021,integral component of membrane; GO:0008643,carbohydrate transport; GO:0015780,nucleotide-sugar transmembrane transport	Triose-phosphate Transporter family
Cluster-2683.106487	2	K15280 solute carrier family 35, member C2 | (RefSeq) probable sugar phosphate/phosphate translocator At1g06470 (A)	probable sugar phosphate/phosphate translocator At3g14410 isoform X1 [Durio zibethinus]	RecName: Full=Probable sugar phosphate/phosphate translocator At3g14410;	SubName: Full=Uncharacterized protein {ECO:0000313|EMBL:KJB61423.1};	Glucose-6-phosphate/phosphate and phosphoenolpyruvate/phosphate antiporter	GO:0022626,cytosolic ribosome; GO:0016021,integral component of membrane; GO:0008643,carbohydrate transport	Triose-phosphate Transporter family
Cluster-2683.250582	2	K15280 solute carrier family 35, member C2 | (RefSeq) probable sugar phosphate/phosphate translocator At1g06470 (A)	PREDICTED: probable sugar phosphate/phosphate translocator At3g17430 [Gossypium arboreum]	RecName: Full=Probable sugar phosphate/phosphate translocator At3g17430;	SubName: Full=Uncharacterized protein {ECO:0000313|EMBL:KHG07316.1};	Glucose-6-phosphate/phosphate and phosphoenolpyruvate/phosphate antiporter	GO:0005794,Golgi apparatus; GO:0016021,integral component of membrane; GO:0008643,carbohydrate transport	--
Cluster-2683.195984	2	K15277 solute carrier family 35 (adenosine 3'-phospho 5'-phosphosulfate transporter), member B3 | (RefSeq) UDP-galactose/UDP-glucose transporter 2-like (A)	PREDICTED: UDP-galactose/UDP-glucose transporter 2-like isoform X1 [Gossypium raimondii]	RecName: Full=UDP-galactose/UDP-glucose transporter 2 {ECO:0000303|PubMed:12042319}; Short=AtUTr2 {ECO:0000303|PubMed:12042319};	SubName: Full=Uncharacterized protein {ECO:0000313|EMBL:KJB49388.1};	UDP-galactose transporter related protein	GO:0030176,integral component of endoplasmic reticulum membrane; GO:0030173,integral component of Golgi membrane; GO:0046964,3'-phosphoadenosine 5'-phosphosulfate transmembrane transporter activity; GO:0015297,antiporter activity; GO:0005459,UDP-galactose transmembrane transporter activity; GO:0008643,carbohydrate transport; GO:0072334,UDP-galactose transmembrane transport	UAA transporter family
Cluster-2683.218393	2	K15271 ATP-dependent DNA helicase HFM1/MER3 [EC:3.6.4.12] | (RefSeq) DExH-box ATP-dependent RNA helicase DExH17 (A)	PREDICTED: pentatricopeptide repeat-containing protein At1g53600, mitochondrial-like [Gossypium hirsutum]	RecName: Full=Pentatricopeptide repeat-containing protein At1g53600, mitochondrial; Flags: Precursor;	SubName: Full=Uncharacterized protein {ECO:0000313|EMBL:KJB71893.1};	FOG: PPR repeat	GO:0043231,intracellular membrane-bounded organelle; GO:0005739,mitochondrion; GO:0004519,endonuclease activity; GO:0003723,RNA binding; GO:1900864,mitochondrial RNA modification	PPR repeat
Cluster-2683.279684	2	K15223 upstream activation factor subunit UAF30 | (RefSeq) uncharacterized protein LOC111017291 (A)	PREDICTED: SWI/SNF complex component SNF12 homolog [Gossypium raimondii]	RecName: Full=Zinc finger CCCH domain-containing protein 19; Short=AtC3H19; AltName: Full=Protein Needed for RDR2-independent DNA methylation;	SubName: Full=Uncharacterized protein {ECO:0000313|EMBL:KJB47326.1};	RNA polymerase I transcription factor UAF	GO:0005829,cytosol; GO:0005634,nucleus; GO:0003677,DNA binding; GO:0042393,histone binding; GO:0046872,metal ion binding; GO:0032776,DNA methylation on cytosine; GO:0031047,gene silencing by RNA; GO:0010964,regulation of chromatin silencing by small RNA; GO:0006351,transcription, DNA-templated	SWIB/MDM2 domain
Cluster-2683.250793	2	K15200 general transcription factor 3C polypeptide 2 | (RefSeq) uncharacterized protein LOC107925902 isoform X1 (A)	PREDICTED: uncharacterized protein LOC107925902 isoform X2 [Gossypium hirsutum]	--	SubName: Full=uncharacterized protein LOC107925902 isoform X2 {ECO:0000313|RefSeq:XP_016712134.1};	3-methyladenine DNA glycosidase	--	WD domain, G-beta repeat
Cluster-2683.193995	2	K15168 mediator of RNA polymerase II transcription subunit 25 | (RefSeq) mediator of RNA polymerase II transcription subunit 25 (A)	Mediator complex, subunit Med25, von Willebrand factor type A [Corchorus capsularis]	RecName: Full=Mediator of RNA polymerase II transcription subunit 25; Short=AtMED25; AltName: Full=Phytochrome and flowering time 1 protein; AltName: Full=Phytochrome and flowering time regulatory protein 1;	SubName: Full=Mediator complex, subunit Med25, von Willebrand factor type A {ECO:0000313|EMBL:OMO90232.1};	--	GO:0016592,mediator complex; GO:0005634,nucleus; GO:0003677,DNA binding; GO:0003713,transcription coactivator activity; GO:0050832,defense response to fungus; GO:0009908,flower development; GO:0009867,jasmonic acid mediated signaling pathway; GO:0031349,positive regulation of defense response; GO:0009911,positive regulation of flower development; GO:0045893,positive regulation of transcription, D…	--
Cluster-2683.206733	2	K15111 solute carrier family 25 (mitochondrial S-adenosylmethionine transporter), member 26 | (RefSeq) S-adenosylmethionine carrier 1, chloroplastic/mitochondrial isoform X1 (A)	PREDICTED: S-adenosylmethionine carrier 1, chloroplastic/mitochondrial-like isoform X1 [Gossypium hirsutum]	RecName: Full=S-adenosylmethionine carrier 1, chloroplastic/mitochondrial; AltName: Full=S-adenosylmethionine transporter 1; Short=AtSAMT1; Flags: Precursor;	SubName: Full=S-adenosylmethionine carrier 1, chloroplastic/mitochondrial-like isoform X1 {ECO:0000313|RefSeq:XP_016721608.1};	Mitochondrial carrier protein PET8	GO:0009507,chloroplast; GO:0009941,chloroplast envelope; GO:0031969,chloroplast membrane; GO:0016021,integral component of membrane; GO:0005743,mitochondrial inner membrane; GO:0005739,mitochondrion; GO:0009536,plastid; GO:0000095,S-adenosyl-L-methionine transmembrane transporter activity; GO:0009658,chloroplast organization; GO:0006839,mitochondrial transport; GO:0015805,S-adenosyl-L-methionine …	Mitochondrial carrier protein
Cluster-2683.262843	2	K15103 solute carrier family 25 (mitochondrial uncoupling protein), member 8/9 | (RefSeq) mitochondrial uncoupling protein 1-like (A)	mitochondrial uncoupling protein 1-like [Durio zibethinus]	RecName: Full=Mitochondrial uncoupling protein 1; Short=AtPUMP1;	SubName: Full=Plant uncoupling mitochondrial protein 1 {ECO:0000313|EMBL:EOY07314.1};	Mitochondrial fatty acid anion carrier protein/Uncoupling protein	GO:0009507,chloroplast; GO:0016021,integral component of membrane; GO:0005743,mitochondrial inner membrane; GO:0005739,mitochondrion; GO:0009506,plasmodesma; GO:0005774,vacuolar membrane; GO:0017077,oxidative phosphorylation uncoupler activity; GO:1990542,mitochondrial transmembrane transport; GO:0006839,mitochondrial transport; GO:0009853,photorespiration	Mitochondrial carrier protein
Cluster-2683.54035	2	K15103 solute carrier family 25 (mitochondrial uncoupling protein), member 8/9 | (RefSeq) mitochondrial uncoupling protein 1-like (A)	mitochondrial uncoupling protein 1 [Herrania umbratica]	RecName: Full=Mitochondrial uncoupling protein 1; Short=AtPUMP1;	SubName: Full=Plant uncoupling mitochondrial protein 1 {ECO:0000313|EMBL:EOY07314.1};	Mitochondrial fatty acid anion carrier protein/Uncoupling protein	GO:0009507,chloroplast; GO:0016021,integral component of membrane; GO:0005743,mitochondrial inner membrane; GO:0005739,mitochondrion; GO:0009506,plasmodesma; GO:0005774,vacuolar membrane; GO:0017077,oxidative phosphorylation uncoupler activity; GO:1990542,mitochondrial transmembrane transport; GO:0006839,mitochondrial transport; GO:0009853,photorespiration	Mitochondrial carrier protein
Cluster-2683.54036	2	K15103 solute carrier family 25 (mitochondrial uncoupling protein), member 8/9 | (RefSeq) mitochondrial uncoupling protein 1-like (A)	mitochondrial uncoupling protein 1-like [Durio zibethinus]	RecName: Full=Mitochondrial uncoupling protein 1; Short=AtPUMP1;	SubName: Full=Plant uncoupling mitochondrial protein 1 {ECO:0000313|EMBL:EOY07314.1};	Mitochondrial fatty acid anion carrier protein/Uncoupling protein	GO:0009507,chloroplast; GO:0016021,integral component of membrane; GO:0005743,mitochondrial inner membrane; GO:0005739,mitochondrion; GO:0009506,plasmodesma; GO:0005774,vacuolar membrane; GO:0017077,oxidative phosphorylation uncoupler activity; GO:1990542,mitochondrial transmembrane transport; GO:0006839,mitochondrial transport; GO:0009853,photorespiration	Mitochondrial carrier protein
Cluster-2683.69786	2	K15102 solute carrier family 25 (mitochondrial phosphate transporter), member 3 | (RefSeq) mitochondrial phosphate carrier protein 3, mitochondrial (A)	PREDICTED: mitochondrial phosphate carrier protein 3, mitochondrial [Theobroma cacao]	RecName: Full=Mitochondrial phosphate carrier protein 3, mitochondrial; AltName: Full=Mitochondrial phosphate transporter 3; Short=MPT3; AltName: Full=Phosphate transporter 3;1; Flags: Precursor;	SubName: Full=Phosphate transporter 3,1 {ECO:0000313|EMBL:EOY02921.1};	Mitochondrial phosphate carrier protein	GO:0005618,cell wall; GO:0009507,chloroplast; GO:0016021,integral component of membrane; GO:0016020,membrane; GO:0005743,mitochondrial inner membrane; GO:0005739,mitochondrion; GO:0005774,vacuolar membrane; GO:0015114,phosphate ion transmembrane transporter activity; GO:0006839,mitochondrial transport; GO:0009651,response to salt stress	--
Cluster-2683.324897	2	K15082 DNA repair protein RAD7 | (RefSeq) uncharacterized LOC105800775 (A)	PREDICTED: uncharacterized protein LOC105800775 [Gossypium raimondii]	RecName: Full=YlmG homolog protein 2, chloroplastic {ECO:0000305}; Short=AtYLMG2 {ECO:0000303|PubMed:20359373}; AltName: Full=YGGT family protein YLMG2 {ECO:0000305}; Flags: Precursor;	SubName: Full=Uncharacterized protein {ECO:0000313|EMBL:KJB07396.1};	Leucine rich repeat proteins, some proteins contain F-box	GO:0009535,chloroplast thylakoid membrane; GO:0016021,integral component of membrane	Leucine Rich repeat
Cluster-2683.280033	2	K15078 structure-specific endonuclease subunit SLX1 [EC:3.6.1.-] | (RefSeq) putative disease resistance protein RGA3 (A)	PREDICTED: putative disease resistance protein RGA1 [Gossypium hirsutum]	RecName: Full=Disease resistance protein RGA2; AltName: Full=Blight resistance protein RPI; AltName: Full=RGA2-blb;	SubName: Full=putative disease resistance protein RGA1 {ECO:0000313|RefSeq:XP_016684737.1, ECO:0000313|RefSeq:XP_016684744.1, ECO:0000313|RefSeq:XP_016684750.1};	Apoptotic ATPase	GO:0043531,ADP binding; GO:0005524,ATP binding; GO:0006952,defense response	Leucine Rich repeats (2 copies)
Cluster-2683.147445	2	K15075 DNA repair/transcription protein MET18/MMS19 | (RefSeq) MMS19 nucleotide excision repair protein homolog isoform X1 (A)	MMS19 nucleotide excision repair [Gossypium arboreum]	RecName: Full=MMS19 nucleotide excision repair protein homolog {ECO:0000305}; AltName: Full=MET18 homolog {ECO:0000303|PubMed:23104832}; AltName: Full=MMS19-like protein {ECO:0000305};	SubName: Full=MMS19 nucleotide excision repair {ECO:0000313|EMBL:KHG04543.1};	DNA repair/transcription protein Mms19	GO:0005737,cytoplasm; GO:0005634,nucleus	Dos2-interacting transcription regulator of RNA-Pol-II
Cluster-2683.139778	2	K15042 importin subunit alpha-6/7 | (RefSeq) uncharacterized protein LOC107886243 (A)	PREDICTED: uncharacterized protein LOC105768540 [Gossypium raimondii]	RecName: Full=Probable nucleoredoxin 1; Short=AtNrx1; EC=1.8.1.8;	SubName: Full=uncharacterized protein LOC107958583 {ECO:0000313|RefSeq:XP_016749885.1};	--	GO:0005829,cytosol; GO:0047134,protein-disulfide reductase activity; GO:0004791,thioredoxin-disulfide reductase activity; GO:0045454,cell redox homeostasis; GO:0009860,pollen tube growth; GO:0010183,pollen tube guidance; GO:0080092,regulation of pollen tube growth; GO:0046686,response to cadmium ion	C1 domain
Cluster-2683.218509	2	K15042 importin subunit alpha-6/7 | (RefSeq) uncharacterized protein LOC107886243 (A)	PREDICTED: uncharacterized protein LOC105768540 [Gossypium raimondii]	RecName: Full=Probable nucleoredoxin 1; Short=AtNrx1; EC=1.8.1.8;	SubName: Full=uncharacterized protein LOC107958583 {ECO:0000313|RefSeq:XP_016749885.1};	--	GO:0005829,cytosol; GO:0047134,protein-disulfide reductase activity; GO:0004791,thioredoxin-disulfide reductase activity; GO:0045454,cell redox homeostasis; GO:0009860,pollen tube growth; GO:0010183,pollen tube guidance; GO:0080092,regulation of pollen tube growth; GO:0046686,response to cadmium ion	C1 domain
Cluster-2683.224863	2	K15042 importin subunit alpha-6/7 | (RefSeq) uncharacterized protein LOC107886243 (A)	PREDICTED: uncharacterized protein LOC105789736 [Gossypium raimondii]	--	SubName: Full=Uncharacterized protein {ECO:0000313|EMBL:KJB08634.1};	--	GO:0046872,metal ion binding	C1 domain
Cluster-2683.225911	2	K15042 importin subunit alpha-6/7 | (RefSeq) uncharacterized LOC105761158 (A)	Transcription intermediary factor 1-beta [Gossypium arboreum]	--	SubName: Full=Transcription intermediary factor 1-beta {ECO:0000313|EMBL:KHG25373.1};	--	GO:0016021,integral component of membrane	C1 domain
Cluster-2683.323275	2	K15042 importin subunit alpha-6/7 | (RefSeq) importin subunit alpha-2-like (A)	importin subunit alpha-2-like isoform X4 [Durio zibethinus]	RecName: Full=Importin subunit alpha; AltName: Full=Karyopherin subunit alpha; Short=KAP alpha;	RecName: Full=Importin subunit alpha {ECO:0000256|PIRNR:PIRNR005673};	Karyopherin (importin) alpha	GO:0005829,cytosol; GO:0005643,nuclear pore; GO:0005654,nucleoplasm; GO:0008139,nuclear localization sequence binding; GO:0008565,protein transporter activity; GO:0006607,NLS-bearing protein import into nucleus	Armadillo/beta-catenin-like repeat
Cluster-2683.290827	2	K15040 voltage-dependent anion channel protein 2 | (RefSeq) mitochondrial outer membrane protein porin of 34 kDa-like (A)	PREDICTED: structural maintenance of chromosomes protein 5 isoform X1 [Gossypium raimondii]	RecName: Full=Structural maintenance of chromosomes protein 5; AltName: Full=Protein EMBRYO DEFECTIVE 2782;	SubName: Full=Uncharacterized protein {ECO:0000313|EMBL:KJB82240.1};	Structural maintenance of chromosome protein SMC5/Spr18, SMC superfamily	GO:0005634,nucleus; GO:0009506,plasmodesma; GO:0030915,Smc5-Smc6 complex; GO:0005524,ATP binding; GO:0000724,double-strand break repair via homologous recombination; GO:0007062,sister chromatid cohesion	RecF/RecN/SMC N terminal domain
Cluster-2683.196909	2	K15040 voltage-dependent anion channel protein 2 | (RefSeq) mitochondrial outer membrane protein porin 4-like (A)	PREDICTED: mitochondrial outer membrane protein porin 4-like [Gossypium hirsutum]	RecName: Full=Mitochondrial outer membrane protein porin 4; AltName: Full=Voltage-dependent anion-selective channel protein 4; Short=AtVDAC4; Short=VDAC-4;	SubName: Full=mitochondrial outer membrane protein porin 4-like {ECO:0000313|RefSeq:XP_016674076.1};	Porin/voltage-dependent anion-selective channel protein	GO:0016020,membrane; GO:0005741,mitochondrial outer membrane; GO:0005739,mitochondrion; GO:0005886,plasma membrane; GO:0046930,pore complex; GO:0015288,porin activity; GO:0008308,voltage-gated anion channel activity; GO:0040008,regulation of growth; GO:0009617,response to bacterium	Eukaryotic porin
Cluster-2683.220647	2	K15040 voltage-dependent anion channel protein 2 | (RefSeq) mitochondrial outer membrane protein porin 4-like (A)	PREDICTED: mitochondrial outer membrane protein porin 4-like [Gossypium hirsutum]	RecName: Full=Mitochondrial outer membrane protein porin 4; AltName: Full=Voltage-dependent anion-selective channel protein 4; Short=AtVDAC4; Short=VDAC-4;	SubName: Full=mitochondrial outer membrane protein porin 4-like {ECO:0000313|RefSeq:XP_016674076.1};	Porin/voltage-dependent anion-selective channel protein	GO:0016020,membrane; GO:0005741,mitochondrial outer membrane; GO:0005739,mitochondrion; GO:0005886,plasma membrane; GO:0046930,pore complex; GO:0015288,porin activity; GO:0008308,voltage-gated anion channel activity; GO:0040008,regulation of growth; GO:0009617,response to bacterium	Eukaryotic porin
Cluster-2683.197468	2	K15040 voltage-dependent anion channel protein 2 | (RefSeq) mitochondrial outer membrane protein porin 2-like (A)	mitochondrial outer membrane protein porin 2-like [Durio zibethinus]	RecName: Full=Mitochondrial outer membrane protein porin 2; AltName: Full=Voltage-dependent anion-selective channel protein 2; Short=AtVDAC2; Short=VDAC-2;	SubName: Full=Uncharacterized protein {ECO:0000313|EMBL:KJB48714.1};	Porin/voltage-dependent anion-selective channel protein	GO:0005741,mitochondrial outer membrane; GO:0046930,pore complex; GO:0015288,porin activity; GO:0006811,ion transport; GO:0040008,regulation of growth	Eukaryotic porin
Cluster-2683.348837	2	K15032 mTERF domain-containing protein, mitochondrial | (RefSeq) uncharacterized protein LOC111306837 (A)	uncharacterized protein LOC111306837 [Durio zibethinus]	RecName: Full=Transcription termination factor MTERF6, chloroplastic/mitochondrial {ECO:0000305}; AltName: Full=Mitochondrial transcription termination factor 6 {ECO:0000303|PubMed:23087700}; AltName: Full=Protein PIGMENT DEFECTIVE 191 {ECO:0000305}; Flags: Precursor;	SubName: Full=Mitochondrial transcription termination factor family protein, putative isoform 1 {ECO:0000313|EMBL:EOY06465.1};	Mitochondrial transcription termination factor, mTERF	GO:0009507,chloroplast; GO:0005739,mitochondrion; GO:0003690,double-stranded DNA binding; GO:0003723,RNA binding; GO:0006353,DNA-templated transcription, termination; GO:0006355,regulation of transcription, DNA-templated; GO:0008033,tRNA processing	mTERF
Cluster-2683.306658	2	K15032 mTERF domain-containing protein, mitochondrial | (RefSeq) uncharacterized protein LOC107920427 (A)	PREDICTED: uncharacterized protein LOC107920427 [Gossypium hirsutum]	RecName: Full=Transcription termination factor MTERF8, chloroplastic {ECO:0000305}; AltName: Full=Mitochondrial transcription termination factor 8 {ECO:0000303|PubMed:23087700}; AltName: Full=Protein PLASTID TRANSCRIPTIONALLY ACTIVE 15 {ECO:0000303|PubMed:16326926}; Flags: Precursor;	SubName: Full=uncharacterized protein LOC107920427 {ECO:0000313|RefSeq:XP_016705635.1, ECO:0000313|RefSeq:XP_016705636.1, ECO:0000313|RefSeq:XP_016705637.1};	Mitochondrial transcription termination factor, mTERF	GO:0009507,chloroplast; GO:0009295,nucleoid; GO:0009508,plastid chromosome; GO:0003690,double-stranded DNA binding; GO:0019843,rRNA binding; GO:0003727,single-stranded RNA binding; GO:0009658,chloroplast organization; GO:0032502,developmental process; GO:0006353,DNA-templated transcription, termination; GO:0006355,regulation of transcription, DNA-templated; GO:0042255,ribosome assembly; GO:000838…	mTERF
Cluster-2683.123583	2	K15032 mTERF domain-containing protein, mitochondrial | (RefSeq) transcription termination factor MTERF6, chloroplastic/mitochondrial (A)	transcription termination factor MTERF8, chloroplastic-like [Herrania umbratica]	RecName: Full=Transcription termination factor MTERF9, chloroplastic {ECO:0000305}; AltName: Full=Mitochondrial transcription termination factor 9 {ECO:0000303|PubMed:23087700}; AltName: Full=Protein TWIRT1 {ECO:0000303|PubMed:21599977}; Flags: Precursor;	SubName: Full=Mitochondrial transcription termination factor family protein, putative isoform 1 {ECO:0000313|EMBL:EOY06461.1};	Mitochondrial transcription termination factor, mTERF	GO:0009507,chloroplast; GO:0003690,double-stranded DNA binding; GO:0019843,rRNA binding; GO:0003727,single-stranded RNA binding; GO:0009658,chloroplast organization; GO:0006353,DNA-templated transcription, termination; GO:0006355,regulation of transcription, DNA-templated; GO:0009651,response to salt stress; GO:0042255,ribosome assembly; GO:0008380,RNA splicing; GO:0048364,root development; GO:00…	mTERF
Cluster-2683.179336	2	K15015 solute carrier family 32 (vesicular inhibitory amino acid transporter) | (RefSeq) uncharacterized protein LOC107609646 isoform X1 (A)	IQ domain-containing protein IQM3-like [Durio zibethinus]	RecName: Full=IQ domain-containing protein IQM3 {ECO:0000305}; AltName: Full=IQ motif-containing protein 3 {ECO:0000303|Ref.4};	SubName: Full=Lysine--tRNA ligase {ECO:0000313|EMBL:KHG28971.1};	--	GO:0005737,cytoplasm; GO:0005634,nucleus	--
Cluster-2683.363257	2	K14963 COMPASS component SWD3 | (RefSeq) protein JINGUBANG-like (A)	protein JINGUBANG [Herrania umbratica]	RecName: Full=Protein JINGUBANG {ECO:0000303|PubMed:27468890};	SubName: Full=Transducin/WD40 repeat-like superfamily protein {ECO:0000313|EMBL:EOY00711.1};	FOG: WD40 repeat	GO:0005737,cytoplasm; GO:0005634,nucleus; GO:0009846,pollen germination	WD domain, G-beta repeat
Cluster-2683.64617	2	K14963 COMPASS component SWD3 | (RefSeq) protein JINGUBANG-like (A)	PREDICTED: myosin heavy chain kinase B-like [Gossypium raimondii]	RecName: Full=Protein JINGUBANG {ECO:0000303|PubMed:27468890};	SubName: Full=Uncharacterized protein {ECO:0000313|EMBL:KJB31085.1};	FOG: WD40 repeat	GO:0005737,cytoplasm; GO:0005634,nucleus; GO:0009846,pollen germination	WD domain, G-beta repeat
Cluster-2683.239718	2	K14948 polypyrimidine tract-binding protein 2 | (RefSeq) polypyrimidine tract-binding protein homolog 3-like (A)	citrate-binding protein-like [Durio zibethinus]	RecName: Full=Citrate-binding protein; Flags: Precursor;	SubName: Full=Citrate-binding protein, putative {ECO:0000313|EMBL:EOX92366.1};	--	GO:0005773,vacuole	Alginate lyase
Cluster-2683.203843	2	K14861 nucleolar pre-ribosomal-associated protein 1 | (RefSeq) uncharacterized protein LOC108453030 isoform X1 (A)	PREDICTED: uncharacterized protein LOC108453030 isoform X1 [Gossypium arboreum]	--	SubName: Full=uncharacterized protein LOC107957221 isoform X1 {ECO:0000313|RefSeq:XP_016748163.1};	Uncharacterized conserved protein	--	Nucleolar pre-ribosomal-associated protein 1
Cluster-2683.67407	2	K14844 pumilio homology domain family member 6 | (RefSeq) pumilio homolog 24 (A)	PREDICTED: pumilio homolog 24 [Gossypium arboreum]	RecName: Full=Pumilio homolog 24; Short=APUM-24; Short=AtPUM24;	SubName: Full=Pumilio-like protein {ECO:0000313|EMBL:KHG00025.1};	Puf family RNA-binding protein	GO:0005730,nucleolus; GO:0003729,mRNA binding; GO:0003723,RNA binding; GO:0006417,regulation of translation	CPL (NUC119) domain
Cluster-2683.228886	2	K14806 ATP-dependent RNA helicase DDX31/DBP7 [EC:3.6.4.13] | (RefSeq) DEAD-box ATP-dependent RNA helicase 17 (A)	PREDICTED: DEAD-box ATP-dependent RNA helicase 47, mitochondrial [Gossypium raimondii]	RecName: Full=DEAD-box ATP-dependent RNA helicase 47, mitochondrial; EC=3.6.4.13; AltName: Full=Protein EMBRYO DEFECTIVE 1586; AltName: Full=Protein INCREASED SIZE EXCLUSION LIMIT 1; Flags: Precursor;	SubName: Full=Uncharacterized protein {ECO:0000313|EMBL:KJB25782.1};	Translation initiation factor 4F, helicase subunit (eIF-4A) and related helicases	GO:0005739,mitochondrion; GO:0005730,nucleolus; GO:0005524,ATP binding; GO:0004004,ATP-dependent RNA helicase activity; GO:0003723,RNA binding; GO:0009663,plasmodesma organization; GO:0010497,plasmodesmata-mediated intercellular transport; GO:0010501,RNA secondary structure unwinding	DEAD/DEAH box helicase
Cluster-2683.296070	2	K14765 U3 small nucleolar ribonucleoprotein protein LCP5 | (RefSeq) neuroguidin-like (A)	PREDICTED: protein CLT2, chloroplastic-like isoform X1 [Gossypium hirsutum]	RecName: Full=Protein CLT2, chloroplastic {ECO:0000303|PubMed:20080670}; AltName: Full=CRT-like transporter 2 {ECO:0000303|PubMed:20080670}; AltName: Full=Chloroquine-resistance transporter-like transporter 2 {ECO:0000303|PubMed:20080670}; Flags: Precursor;	SubName: Full=protein CLT2, chloroplastic-like isoform X1 {ECO:0000313|RefSeq:XP_016687208.1};	--	GO:0009507,chloroplast; GO:0031969,chloroplast membrane; GO:0016021,integral component of membrane; GO:0009536,plastid; GO:0002229,defense response to oomycetes; GO:0034635,glutathione transport; GO:0046686,response to cadmium ion	CRT-like, chloroquine-resistance transporter-like
Cluster-2683.69459	2	K14759 isochorismate synthase / 2-succinyl-5-enolpyruvyl-6-hydroxy-3-cyclohexene-1-carboxylate synthase / 2-succinyl-6-hydroxy-2,4-cyclohexadiene-1-carboxylate synthase / O-succinylbenzoate synthase [EC:5.4.4.2 2.2.1.9 4.2.99.20 4.2.1.113] | (RefSeq) protein PHYLLO, chloroplastic isoform X1 (A)	PREDICTED: protein PHYLLO, chloroplastic isoform X1 [Gossypium arboreum]	RecName: Full=Protein PHYLLO, chloroplastic; Includes: RecName: Full=Inactive isochorismate synthase; AltName: Full=MENF; Includes: RecName: Full=2-succinyl-5-enolpyruvyl-6-hydroxy-3-cyclohexene-1-carboxylate synthase; EC=2.2.1.9; AltName: Full=MEND; Includes: RecName: Full=o-succinylbenzoate synthase; EC=4.2.1.113; AltName: Full=MENC; Includes: RecName: Full=2-succinyl-6-hydroxy-2,4-cyclohexadie…	SubName: Full=protein PHYLLO, chloroplastic-like isoform X1 {ECO:0000313|RefSeq:XP_016667115.1};	Isochorismate synthase	GO:0031969,chloroplast membrane; GO:0016021,integral component of membrane; GO:0070204,2-succinyl-5-enolpyruvyl-6-hydroxy-3-cyclohexene-1-carboxylic-acid synthase activity; GO:0070205,2-succinyl-6-hydroxy-2,4-cyclohexadiene-1-carboxylate synthase activity; GO:0046872,metal ion binding; GO:0030976,thiamine pyrophosphate binding; GO:0009063,cellular amino acid catabolic process; GO:0009234,menaquin…	Thiamine pyrophosphate enzyme, N-terminal TPP binding domain
Cluster-2683.92447	2	K14759 isochorismate synthase / 2-succinyl-5-enolpyruvyl-6-hydroxy-3-cyclohexene-1-carboxylate synthase / 2-succinyl-6-hydroxy-2,4-cyclohexadiene-1-carboxylate synthase / O-succinylbenzoate synthase [EC:5.4.4.2 2.2.1.9 4.2.99.20 4.2.1.113] | (RefSeq) protein PHYLLO, chloroplastic isoform X1 (A)	PREDICTED: protein PHYLLO, chloroplastic isoform X2 [Gossypium arboreum]	RecName: Full=Protein PHYLLO, chloroplastic; Includes: RecName: Full=Inactive isochorismate synthase; AltName: Full=MENF; Includes: RecName: Full=2-succinyl-5-enolpyruvyl-6-hydroxy-3-cyclohexene-1-carboxylate synthase; EC=2.2.1.9; AltName: Full=MEND; Includes: RecName: Full=o-succinylbenzoate synthase; EC=4.2.1.113; AltName: Full=MENC; Includes: RecName: Full=2-succinyl-6-hydroxy-2,4-cyclohexadie…	SubName: Full=protein PHYLLO, chloroplastic-like isoform X3 {ECO:0000313|RefSeq:XP_016667117.1};	Isochorismate synthase	GO:0031969,chloroplast membrane; GO:0016021,integral component of membrane; GO:0070204,2-succinyl-5-enolpyruvyl-6-hydroxy-3-cyclohexene-1-carboxylic-acid synthase activity; GO:0070205,2-succinyl-6-hydroxy-2,4-cyclohexadiene-1-carboxylate synthase activity; GO:0046872,metal ion binding; GO:0030976,thiamine pyrophosphate binding; GO:0009063,cellular amino acid catabolic process; GO:0009234,menaquin…	Thiamine pyrophosphate enzyme, N-terminal TPP binding domain
Cluster-2683.212457	2	K14753 guanine nucleotide-binding protein subunit beta-2-like 1 protein | (RefSeq) guanine nucleotide-binding protein subunit beta-like protein (A)	Guanine nucleotide-binding protein, beta subunit [Trema orientalis]	RecName: Full=Guanine nucleotide-binding protein subunit beta-like protein;	SubName: Full=Guanine nucleotide-binding protein subunit beta-like protein {ECO:0000313|EMBL:KHG29145.1};	G protein beta subunit-like protein	GO:0005840,ribosome	WD domain, G-beta repeat
Cluster-2683.330942	2	K14685 solute carrier family 40 (iron-regulated transporter), member 1 | (RefSeq) solute carrier family 40 member 2-like (A)	Solute carrier family 40 member 2 [Gossypium arboreum]	RecName: Full=Solute carrier family 40 member 2; AltName: Full=Ferroportin-2; AltName: Full=Iron-regulated transporter 2; Short=AtIREG2;	SubName: Full=Solute carrier family 40 member 2 {ECO:0000313|EMBL:KHG17546.1};	Iron transporter	GO:0016021,integral component of membrane; GO:0009705,plant-type vacuole membrane; GO:0015087,cobalt ion transmembrane transporter activity; GO:0005381,iron ion transmembrane transporter activity; GO:0010106,cellular response to iron ion starvation; GO:0055068,cobalt ion homeostasis; GO:0006824,cobalt ion transport; GO:0006826,iron ion transport; GO:0035444,nickel cation transmembrane transport; …	Ferroportin1 (FPN1)
Cluster-2683.104970	2	K14684 solute carrier family 25 (mitochondrial phosphate transporter), member 23/24/25/41 | (RefSeq) probable envelope ADP,ATP carrier protein, chloroplastic (A)	PREDICTED: probable envelope ADP,ATP carrier protein, chloroplastic [Gossypium raimondii]	RecName: Full=Probable envelope ADP,ATP carrier protein, chloroplastic; AltName: Full=Envelope ADP/ATP translocase; Flags: Precursor;	SubName: Full=Uncharacterized protein {ECO:0000313|EMBL:KJB76937.1};	Mitochondrial solute carrier protein	GO:0009507,chloroplast; GO:0009941,chloroplast envelope; GO:0031969,chloroplast membrane; GO:0016021,integral component of membrane; GO:0005743,mitochondrial inner membrane; GO:0042651,thylakoid membrane; GO:0005347,ATP transmembrane transporter activity; GO:0006839,mitochondrial transport; GO:0009624,response to nematode	Mitochondrial carrier protein
Cluster-2683.123869	2	K14638 solute carrier family 15 (peptide/histidine transporter), member 3/4 | (RefSeq) protein NRT1/ PTR FAMILY 8.1-like isoform X1 (A)	protein NRT1/ PTR FAMILY 8.1-like isoform X1 [Durio zibethinus]	RecName: Full=Protein NRT1/ PTR FAMILY 8.1; Short=AtNPF8.1; AltName: Full=Peptide transporter PTR1;	SubName: Full=Uncharacterized protein {ECO:0000313|EMBL:KJB55776.1};	H+/oligopeptide symporter	GO:0016021,integral component of membrane; GO:0005886,plasma membrane; GO:0009506,plasmodesma; GO:0042936,NA; GO:0022857,transmembrane transporter activity; GO:0042937,tripeptide transmembrane transporter activity; GO:0042938,dipeptide transport; GO:0006807,nitrogen compound metabolic process; GO:0015031,protein transport; GO:0042939,tripeptide transport	POT family
Cluster-2683.236180	2	K14638 solute carrier family 15 (peptide/histidine transporter), member 3/4 | (RefSeq) protein NRT1/ PTR FAMILY 8.1-like isoform X1 (A)	protein NRT1/ PTR FAMILY 8.1-like isoform X1 [Durio zibethinus]	RecName: Full=Protein NRT1/ PTR FAMILY 8.1; Short=AtNPF8.1; AltName: Full=Peptide transporter PTR1;	SubName: Full=protein NRT1/ PTR FAMILY 8.1-like {ECO:0000313|RefSeq:XP_016750647.1};	H+/oligopeptide symporter	GO:0016021,integral component of membrane; GO:0005886,plasma membrane; GO:0009506,plasmodesma; GO:0042936,NA; GO:0022857,transmembrane transporter activity; GO:0042937,tripeptide transmembrane transporter activity; GO:0042938,dipeptide transport; GO:0006807,nitrogen compound metabolic process; GO:0015031,protein transport; GO:0042939,tripeptide transport	POT family
Cluster-2683.240310	2	K14638 solute carrier family 15 (peptide/histidine transporter), member 3/4 | (RefSeq) protein NRT1/ PTR FAMILY 8.1-like isoform X1 (A)	hypothetical protein B456_009G093900 [Gossypium raimondii]	RecName: Full=Protein NRT1/ PTR FAMILY 8.1; Short=AtNPF8.1; AltName: Full=Peptide transporter PTR1;	SubName: Full=Uncharacterized protein {ECO:0000313|EMBL:KJB55776.1};	H+/oligopeptide symporter	GO:0016021,integral component of membrane; GO:0005886,plasma membrane; GO:0009506,plasmodesma; GO:0042936,NA; GO:0022857,transmembrane transporter activity; GO:0042937,tripeptide transmembrane transporter activity; GO:0042938,dipeptide transport; GO:0006807,nitrogen compound metabolic process; GO:0015031,protein transport; GO:0042939,tripeptide transport	POT family
Cluster-2683.65958	2	K14638 solute carrier family 15 (peptide/histidine transporter), member 3/4 | (RefSeq) protein NRT1/ PTR FAMILY 8.1-like isoform X1 (A)	protein NRT1/ PTR FAMILY 8.1-like isoform X1 [Durio zibethinus]	RecName: Full=Protein NRT1/ PTR FAMILY 8.2; Short=AtNPF8.2; AltName: Full=Peptide transporter PTR5;	SubName: Full=Peptide transporter 1 {ECO:0000313|EMBL:EOY33803.1};	H+/oligopeptide symporter	GO:0016021,integral component of membrane; GO:0005886,plasma membrane; GO:0042936,NA; GO:0022857,transmembrane transporter activity; GO:0042938,dipeptide transport; GO:0009860,pollen tube growth; GO:0015031,protein transport	POT family
Cluster-2683.82401	2	K14638 solute carrier family 15 (peptide/histidine transporter), member 3/4 | (RefSeq) protein NRT1/ PTR FAMILY 8.1-like isoform X1 (A)	protein NRT1/ PTR FAMILY 8.1-like isoform X1 [Durio zibethinus]	RecName: Full=Protein NRT1/ PTR FAMILY 8.1; Short=AtNPF8.1; AltName: Full=Peptide transporter PTR1;	SubName: Full=protein NRT1/ PTR FAMILY 8.1-like {ECO:0000313|RefSeq:XP_016750647.1};	H+/oligopeptide symporter	GO:0016021,integral component of membrane; GO:0005886,plasma membrane; GO:0009506,plasmodesma; GO:0042936,NA; GO:0022857,transmembrane transporter activity; GO:0042937,tripeptide transmembrane transporter activity; GO:0042938,dipeptide transport; GO:0006807,nitrogen compound metabolic process; GO:0015031,protein transport; GO:0042939,tripeptide transport	POT family
Cluster-2683.266066	2	K14638 solute carrier family 15 (peptide/histidine transporter), member 3/4 | (RefSeq) protein NRT1/ PTR FAMILY 8.1-like (A)	hypothetical protein B456_009G093900 [Gossypium raimondii]	RecName: Full=Protein NRT1/ PTR FAMILY 8.2; Short=AtNPF8.2; AltName: Full=Peptide transporter PTR5;	SubName: Full=Uncharacterized protein {ECO:0000313|EMBL:KJB55777.1};	H+/oligopeptide symporter	GO:0016021,integral component of membrane; GO:0005886,plasma membrane; GO:0042936,NA; GO:0022857,transmembrane transporter activity; GO:0042938,dipeptide transport; GO:0009860,pollen tube growth; GO:0015031,protein transport	POT family
Cluster-2683.365195	2	K14638 solute carrier family 15 (peptide/histidine transporter), member 3/4 | (RefSeq) protein NRT1/ PTR FAMILY 5.4-like (A)	PREDICTED: protein NRT1/ PTR FAMILY 5.4-like [Gossypium arboreum]	RecName: Full=Protein NRT1/ PTR FAMILY 5.4; Short=AtNPF5.4;	SubName: Full=Uncharacterized protein {ECO:0000313|EMBL:KHG09768.1};	H+/oligopeptide symporter	GO:0016021,integral component of membrane; GO:0022857,transmembrane transporter activity; GO:0006857,oligopeptide transport	POT family
Cluster-2683.152809	2	K14638 solute carrier family 15 (peptide/histidine transporter), member 3/4 | (RefSeq) protein NRT1/ PTR FAMILY 2.13-like (A)	PREDICTED: protein NRT1/ PTR FAMILY 2.9-like [Gossypium hirsutum]	RecName: Full=Protein NRT1/ PTR FAMILY 2.11; Short=AtNPF2.11; AltName: Full=Nitrate transporter 1.10; AltName: Full=Protein GLUCOSINOLATE TRANSPORTER-2;	SubName: Full=protein NRT1/ PTR FAMILY 2.9-like {ECO:0000313|RefSeq:XP_016740329.1};	H+/oligopeptide symporter	GO:0016021,integral component of membrane; GO:0005886,plasma membrane; GO:0009506,plasmodesma; GO:0090448,glucosinolate:proton symporter activity; GO:1901349,glucosinolate transport; GO:0090449,phloem glucosinolate loading; GO:0080167,response to karrikin	POT family
Cluster-2683.215566	2	K14638 solute carrier family 15 (peptide/histidine transporter), member 3/4 | (RefSeq) Peptide transporter PTR2 (A)	PREDICTED: transmembrane protein 64 isoform X2 [Gossypium raimondii]	--	SubName: Full=Uncharacterized protein {ECO:0000313|EMBL:KJB34218.1};	Predicted membrane protein	GO:0016021,integral component of membrane	SNARE associated Golgi protein
Cluster-2683.24278	2	K14638 solute carrier family 15 (peptide/histidine transporter), member 3/4 | (RefSeq) Peptide transporter PTR2 (A)	uncharacterized protein LOC111279963 isoform X3 [Durio zibethinus]	--	SubName: Full=Uncharacterized protein {ECO:0000313|EMBL:KJB34221.1};	Predicted membrane protein	GO:0016021,integral component of membrane	SNARE associated Golgi protein
Cluster-2683.209881	2	K14638 solute carrier family 15 (peptide/histidine transporter), member 3/4 | (RefSeq) hypothetical protein (A)	PREDICTED: protein NRT1/ PTR FAMILY 6.3-like [Gossypium arboreum]	RecName: Full=Protein NRT1/ PTR FAMILY 6.3; Short=AtNPF6.3; AltName: Full=Nitrate transporter 1.1; Short=AtNRT1; AltName: Full=Nitrate/chlorate transporter; AltName: Full=Protein CHLORINA 1;	SubName: Full=Uncharacterized protein {ECO:0000313|EMBL:KHG24776.1};	H+/oligopeptide symporter	GO:0016021,integral component of membrane; GO:0005886,plasma membrane; GO:0015112,nitrate transmembrane transporter activity; GO:0015293,symporter activity; GO:0009734,auxin-activated signaling pathway; GO:0042128,nitrate assimilation; GO:0015706,nitrate transport; GO:0006857,oligopeptide transport; GO:0009635,response to herbicide; GO:0010167,response to nitrate; GO:0009414,response to water dep…	POT family
Cluster-2683.290229	2	K14595 abscisate beta-glucosyltransferase [EC:2.4.1.263] | (RefSeq) UDP-glucosyltransferase 73B2 (A)	Cystathionine beta-synthase, core [Corchorus olitorius]	RecName: Full=CBS domain-containing protein CBSX2, chloroplastic; AltName: Full=CBS domain-containing protein 1; Short=AtCDCP1; AltName: Full=Protein LOSS OF THE TIMING OF ET AND JA BIOSYNTHESIS 1; Short=AtLEJ1; Flags: Precursor;	SubName: Full=Cystathionine beta-synthase, core {ECO:0000313|EMBL:OMO63240.1};	--	GO:0009507,chloroplast; GO:0009570,chloroplast stroma; GO:0045454,cell redox homeostasis	CBS domain
Cluster-2683.116640	2	K14565 nucleolar protein 58 | (RefSeq) probable nucleolar protein 5-2 (A)	PREDICTED: probable nucleolar protein 5-2 [Gossypium hirsutum]	RecName: Full=Probable nucleolar protein 5-2; AltName: Full=MAR-binding NOP56/58 homolog 2; AltName: Full=Nucleolar protein 58-2;	SubName: Full=probable nucleolar protein 5-2 {ECO:0000313|RefSeq:XP_016721621.1, ECO:0000313|RefSeq:XP_016721622.1};	Ribosome biogenesis protein - Nop58p/Nop5p	GO:0031428,box C/D snoRNP complex; GO:0016020,membrane; GO:0005730,nucleolus; GO:0032040,small-subunit processome; GO:0030515,snoRNA binding; GO:0000154,rRNA modification	--
Cluster-2683.138665	2	K14564 nucleolar protein 56 | (RefSeq) nucleolar protein 56-like (A)	PREDICTED: nucleolar protein 56-like [Gossypium raimondii]	--	SubName: Full=Uncharacterized protein {ECO:0000313|EMBL:KJB08032.1};	--	--	--
Cluster-2683.244070	2	K14563 rRNA 2'-O-methyltransferase fibrillarin [EC:2.1.1.-] | (RefSeq) probable mediator of RNA polymerase II transcription subunit 36b (A)	rRNA 2'-O-methyltransferase fibrillarin 2 -like protein [Gossypium arboreum]	RecName: Full=Probable mediator of RNA polymerase II transcription subunit 36b; AltName: Full=Histone-glutamine methyltransferase; AltName: Full=SKP1-interacting partner 7; AltName: Full=rRNA 2'-O-methyltransferase fibrillarin 1; EC=2.1.1.-;	SubName: Full=rRNA 2'-O-methyltransferase fibrillarin 2-like protein {ECO:0000313|EMBL:KHG15968.1};	Fibrillarin and related nucleolar RNA-binding proteins	GO:0031428,box C/D snoRNP complex; GO:0015030,Cajal body; GO:0016020,membrane; GO:0005730,nucleolus; GO:0032040,small-subunit processome; GO:1990259,histone-glutamine methyltransferase activity; GO:0003723,RNA binding; GO:0008649,rRNA methyltransferase activity; GO:0030515,snoRNA binding; GO:0000494,box C/D snoRNA 3'-end processing; GO:1990258,histone glutamine methylation; GO:0006355,regulation …	Fibrillarin
Cluster-2683.310951	2	K14561 U3 small nucleolar ribonucleoprotein protein IMP4 | (RefSeq) U3 small nucleolar ribonucleoprotein protein IMP4-like (A)	PREDICTED: U3 small nucleolar ribonucleoprotein protein IMP4-like [Gossypium hirsutum]	--	SubName: Full=U3 small nucleolar ribonucleoprotein protein IMP4-like {ECO:0000313|RefSeq:XP_016753816.1, ECO:0000313|RefSeq:XP_016753817.1};	U3 small nucleolar ribonucleoprotein (snoRNP) component	GO:0030529,NA; GO:0019013,viral nucleocapsid	Brix domain
Cluster-2683.282088	2	K14546 U3 small nucleolar RNA-associated protein 5 | (RefSeq) WD repeat-containing protein 43 (A)	PREDICTED: WD repeat-containing protein 43 [Gossypium raimondii]	RecName: Full=Suppressor of mec-8 and unc-52 protein homolog 1; Short=AtSMU-1; AltName: Full=RNA splicing protein SMU1; AltName: Full=WD40 repeat-containing protein SMU1;	SubName: Full=Uncharacterized protein {ECO:0000313|EMBL:KJB34669.1};	WD40 repeat-containing protein	GO:0080008,Cul4-RING E3 ubiquitin ligase complex; GO:0005634,nucleus; GO:0008380,RNA splicing	WD domain, G-beta repeat
Cluster-2683.106644	2	K14515 EIN3-binding F-box protein | (RefSeq) EIN3-binding F-box protein 1-like (A)	EIN3-binding F-box protein 1-like [Durio zibethinus]	RecName: Full=EIN3-binding F-box protein 1; AltName: Full=F-box/LRR-repeat protein 6;	SubName: Full=Uncharacterized protein {ECO:0000313|EMBL:OMO61652.1};	Leucine rich repeat proteins, some proteins contain F-box	GO:0005634,nucleus; GO:0009873,ethylene-activated signaling pathway; GO:0010105,negative regulation of ethylene-activated signaling pathway; GO:0016567,protein ubiquitination; GO:0009723,response to ethylene; GO:0006511,ubiquitin-dependent protein catabolic process	F-box domain
Cluster-2683.104493	2	K14509 ethylene receptor [EC:2.7.13.-] | (RefSeq) ethylene receptor 2-like (A)	hypothetical protein CCACVL1_27566 [Corchorus capsularis]	RecName: Full=Ethylene receptor 2; Short=AtETR2; EC=2.7.11.-; AltName: Full=Protein ETHYLENE RESPONSE 2; AltName: Full=Protein ETR2;	RecName: Full=Ethylene receptor {ECO:0000256|PIRNR:PIRNR026389};	Sensory transduction histidine kinase	GO:0005783,endoplasmic reticulum; GO:0005789,endoplasmic reticulum membrane; GO:0016021,integral component of membrane; GO:0005524,ATP binding; GO:0051740,ethylene binding; GO:0038199,ethylene receptor activity; GO:0046872,metal ion binding; GO:0000155,phosphorelay sensor kinase activity; GO:0004674,protein serine/threonine kinase activity; GO:0004872,NA; GO:0010105,negative regulation of ethylen…	--
Cluster-2683.235863	2	K14509 ethylene receptor [EC:2.7.13.-] | (RefSeq) ethylene receptor 2-like (A)	ethylene receptor 2-like precursor [Gossypium arboreum]	RecName: Full=Protein EIN4; Short=AtEIN4; EC=2.7.11.-; AltName: Full=Protein ETHYLENE INSENSITIVE 4;	RecName: Full=Ethylene receptor {ECO:0000256|PIRNR:PIRNR026389};	Sensory transduction histidine kinase	GO:0005783,endoplasmic reticulum; GO:0005789,endoplasmic reticulum membrane; GO:0016021,integral component of membrane; GO:0005524,ATP binding; GO:0051740,ethylene binding; GO:0038199,ethylene receptor activity; GO:0046872,metal ion binding; GO:0000155,phosphorelay sensor kinase activity; GO:0004674,protein serine/threonine kinase activity; GO:0004872,NA; GO:0010105,negative regulation of ethylen…	His Kinase A (phospho-acceptor) domain
Cluster-2683.255201	2	K14509 ethylene receptor [EC:2.7.13.-] | (RefSeq) ethylene receptor 2-like (A)	ethylene receptor 2-like precursor [Gossypium arboreum]	RecName: Full=Protein EIN4; Short=AtEIN4; EC=2.7.11.-; AltName: Full=Protein ETHYLENE INSENSITIVE 4;	RecName: Full=Ethylene receptor {ECO:0000256|PIRNR:PIRNR026389};	Sensory transduction histidine kinase	GO:0005783,endoplasmic reticulum; GO:0005789,endoplasmic reticulum membrane; GO:0016021,integral component of membrane; GO:0005524,ATP binding; GO:0051740,ethylene binding; GO:0038199,ethylene receptor activity; GO:0046872,metal ion binding; GO:0000155,phosphorelay sensor kinase activity; GO:0004674,protein serine/threonine kinase activity; GO:0004872,NA; GO:0010105,negative regulation of ethylen…	Response regulator receiver domain
Cluster-2683.278654	2	K14509 ethylene receptor [EC:2.7.13.-] | (RefSeq) ethylene receptor 2-like (A)	ethylene receptor 2-like precursor [Gossypium arboreum]	RecName: Full=Protein EIN4; Short=AtEIN4; EC=2.7.11.-; AltName: Full=Protein ETHYLENE INSENSITIVE 4;	RecName: Full=Ethylene receptor {ECO:0000256|PIRNR:PIRNR026389};	Sensory transduction histidine kinase	GO:0005783,endoplasmic reticulum; GO:0005789,endoplasmic reticulum membrane; GO:0016021,integral component of membrane; GO:0005524,ATP binding; GO:0051740,ethylene binding; GO:0038199,ethylene receptor activity; GO:0046872,metal ion binding; GO:0000155,phosphorelay sensor kinase activity; GO:0004674,protein serine/threonine kinase activity; GO:0004872,NA; GO:0010105,negative regulation of ethylen…	Response regulator receiver domain
Cluster-2683.319084	2	K14509 ethylene receptor [EC:2.7.13.-] | (RefSeq) ethylene receptor 2-like (A)	ethylene receptor 2-like precursor [Gossypium arboreum]	RecName: Full=Protein EIN4; Short=AtEIN4; EC=2.7.11.-; AltName: Full=Protein ETHYLENE INSENSITIVE 4;	RecName: Full=Ethylene receptor {ECO:0000256|PIRNR:PIRNR026389};	Sensory transduction histidine kinase	GO:0005783,endoplasmic reticulum; GO:0005789,endoplasmic reticulum membrane; GO:0016021,integral component of membrane; GO:0005524,ATP binding; GO:0051740,ethylene binding; GO:0038199,ethylene receptor activity; GO:0046872,metal ion binding; GO:0000155,phosphorelay sensor kinase activity; GO:0004674,protein serine/threonine kinase activity; GO:0004872,NA; GO:0010105,negative regulation of ethylen…	His Kinase A (phospho-acceptor) domain
Cluster-2683.210315	2	K14509 ethylene receptor [EC:2.7.13.-] | (RefSeq) ethylene receptor 2 (A)	hypothetical protein CCACVL1_27566 [Corchorus capsularis]	RecName: Full=Ethylene receptor 2; Short=AtETR2; EC=2.7.11.-; AltName: Full=Protein ETHYLENE RESPONSE 2; AltName: Full=Protein ETR2;	RecName: Full=Ethylene receptor {ECO:0000256|PIRNR:PIRNR026389};	Sensory transduction histidine kinase	GO:0005783,endoplasmic reticulum; GO:0005789,endoplasmic reticulum membrane; GO:0016021,integral component of membrane; GO:0005524,ATP binding; GO:0051740,ethylene binding; GO:0038199,ethylene receptor activity; GO:0046872,metal ion binding; GO:0000155,phosphorelay sensor kinase activity; GO:0004674,protein serine/threonine kinase activity; GO:0004872,NA; GO:0010105,negative regulation of ethylen…	--
Cluster-2683.46174	2	K14508 regulatory protein NPR1 | (RefSeq) regulatory protein NPR5-like (A)	regulatory protein NPR5-like [Herrania umbratica]	RecName: Full=Regulatory protein NPR5; AltName: Full=BTB/POZ domain-containing protein NPR5; AltName: Full=Protein BLADE ON PETIOLE 2;	SubName: Full=Uncharacterized protein {ECO:0000313|EMBL:KJB16373.1};	FOG: Ankyrin repeat	GO:0005737,cytoplasm; GO:0005634,nucleus; GO:0019005,SCF ubiquitin ligase complex; GO:0031625,ubiquitin protein ligase binding; GO:0010434,bract formation; GO:0010582,floral meristem determinacy; GO:0010227,floral organ abscission; GO:0048439,flower morphogenesis; GO:0009864,induced systemic resistance, jasmonic acid mediated signaling pathway; GO:0010254,nectary development; GO:0009944,polarity …	Domain of unknown function (DUF3420)
Cluster-2683.97584	2	K14508 regulatory protein NPR1 | (RefSeq) regulatory protein NPR5-like (A)	PREDICTED: regulatory protein NPR5-like [Gossypium raimondii]	RecName: Full=Regulatory protein NPR6; AltName: Full=BTB/POZ domain-containing protein NPR6; AltName: Full=Protein BLADE-ON-PETIOLE 1;	SubName: Full=Uncharacterized protein {ECO:0000313|EMBL:KJB16374.1};	FOG: Ankyrin repeat	GO:0005737,cytoplasm; GO:0005634,nucleus; GO:0019005,SCF ubiquitin ligase complex; GO:0031625,ubiquitin protein ligase binding; GO:0010434,bract formation; GO:0010582,floral meristem determinacy; GO:0010227,floral organ abscission; GO:0048439,flower morphogenesis; GO:0009864,induced systemic resistance, jasmonic acid mediated signaling pathway; GO:0009965,leaf morphogenesis; GO:0010022,meristem d…	Ankyrin repeats (3 copies)
Cluster-2683.46175	2	K14508 regulatory protein NPR1 | (RefSeq) regulatory protein NPR5 (A)	BTB/POZ-like protein [Corchorus olitorius]	RecName: Full=Regulatory protein NPR5; AltName: Full=BTB/POZ domain-containing protein NPR5; AltName: Full=Protein BLADE ON PETIOLE 2;	SubName: Full=BTB/POZ-like protein {ECO:0000313|EMBL:OMO60139.1};	FOG: Ankyrin repeat	GO:0005737,cytoplasm; GO:0005634,nucleus; GO:0019005,SCF ubiquitin ligase complex; GO:0031625,ubiquitin protein ligase binding; GO:0010434,bract formation; GO:0010582,floral meristem determinacy; GO:0010227,floral organ abscission; GO:0048439,flower morphogenesis; GO:0009864,induced systemic resistance, jasmonic acid mediated signaling pathway; GO:0010254,nectary development; GO:0009944,polarity …	BTB/POZ domain
Cluster-2683.96122	2	K14508 regulatory protein NPR1 | (RefSeq) regulatory protein NPR5 (A)	PREDICTED: regulatory protein NPR5 [Gossypium arboreum]	RecName: Full=Regulatory protein NPR5; AltName: Full=BTB/POZ domain-containing protein NPR5; AltName: Full=Protein BLADE ON PETIOLE 2;	SubName: Full=Regulatory NPR5-like protein {ECO:0000313|EMBL:KHG10935.1};	FOG: Ankyrin repeat	GO:0005737,cytoplasm; GO:0005634,nucleus; GO:0019005,SCF ubiquitin ligase complex; GO:0031625,ubiquitin protein ligase binding; GO:0010434,bract formation; GO:0010582,floral meristem determinacy; GO:0010227,floral organ abscission; GO:0048439,flower morphogenesis; GO:0009864,induced systemic resistance, jasmonic acid mediated signaling pathway; GO:0010254,nectary development; GO:0009944,polarity …	Ankyrin repeats (3 copies)
Cluster-2683.96124	2	K14508 regulatory protein NPR1 | (RefSeq) regulatory protein NPR5 (A)	PREDICTED: regulatory protein NPR5 [Gossypium arboreum]	RecName: Full=Regulatory protein NPR5; AltName: Full=BTB/POZ domain-containing protein NPR5; AltName: Full=Protein BLADE ON PETIOLE 2;	SubName: Full=Regulatory NPR5-like protein {ECO:0000313|EMBL:KHG10935.1};	FOG: Ankyrin repeat	GO:0005737,cytoplasm; GO:0005634,nucleus; GO:0019005,SCF ubiquitin ligase complex; GO:0031625,ubiquitin protein ligase binding; GO:0010434,bract formation; GO:0010582,floral meristem determinacy; GO:0010227,floral organ abscission; GO:0048439,flower morphogenesis; GO:0009864,induced systemic resistance, jasmonic acid mediated signaling pathway; GO:0010254,nectary development; GO:0009944,polarity …	Domain of unknown function (DUF3420)
Cluster-2683.310845	2	K14506 jasmonic acid-amino synthetase [EC:6.3.2.52] | (RefSeq) uncharacterized LOC109115461 (A)	PREDICTED: uncharacterized protein LOC107933349 isoform X2 [Gossypium hirsutum]	--	SubName: Full=uncharacterized protein LOC107933349 isoform X2 {ECO:0000313|RefSeq:XP_016721034.1};	--	--	Protein of unknown function, DUF547
Cluster-2683.253307	2	K14500 BR-signaling kinase [EC:2.7.11.1] | (RefSeq) uncharacterized protein LOC108834630 (A)	PREDICTED: lipoxygenase homology domain-containing protein 1-like [Gossypium arboreum]	RecName: Full=PLAT domain-containing protein 1 {ECO:0000305}; Short=AtPLAT1 {ECO:0000303|PubMed:25396746}; Short=PLAT domain protein 1 {ECO:0000303|PubMed:25396746}; Flags: Precursor;	SubName: Full=Lipoxygenase domain-containing 1 {ECO:0000313|EMBL:KHG08352.1};	--	GO:0009507,chloroplast; GO:0009535,chloroplast thylakoid membrane; GO:0005783,endoplasmic reticulum; GO:0005886,plasma membrane; GO:0010287,plastoglobule; GO:0009579,thylakoid; GO:0005774,vacuolar membrane; GO:0005773,vacuole; GO:0040008,regulation of growth; GO:0009409,response to cold; GO:0009651,response to salt stress; GO:0009414,response to water deprivation	PLAT/LH2 domain
Cluster-2683.279911	2	K14500 BR-signaling kinase [EC:2.7.11.1] | (RefSeq) uncharacterized protein LOC108834630 (A)	PREDICTED: lipoxygenase homology domain-containing protein 1-like [Gossypium arboreum]	RecName: Full=PLAT domain-containing protein 1 {ECO:0000305}; Short=AtPLAT1 {ECO:0000303|PubMed:25396746}; Short=PLAT domain protein 1 {ECO:0000303|PubMed:25396746}; Flags: Precursor;	SubName: Full=Lipoxygenase domain-containing 1 {ECO:0000313|EMBL:KHG08352.1};	--	GO:0009507,chloroplast; GO:0009535,chloroplast thylakoid membrane; GO:0005783,endoplasmic reticulum; GO:0005886,plasma membrane; GO:0010287,plastoglobule; GO:0009579,thylakoid; GO:0005774,vacuolar membrane; GO:0005773,vacuole; GO:0040008,regulation of growth; GO:0009409,response to cold; GO:0009651,response to salt stress; GO:0009414,response to water deprivation	PLAT/LH2 domain
Cluster-2683.120706	2	K14496 abscisic acid receptor PYR/PYL family | (RefSeq) abscisic acid receptor PYL8 (A)	Regulatory components of ABA receptor 3 isoform 1 [Theobroma cacao]	RecName: Full=Abscisic acid receptor PYL8; AltName: Full=ABI1-binding protein 1; AltName: Full=PYR1-like protein 8; AltName: Full=Regulatory components of ABA receptor 3;	SubName: Full=Regulatory components of ABA receptor 3 isoform 1 {ECO:0000313|EMBL:EOY23471.1};	--	GO:0005737,cytoplasm; GO:0005634,nucleus; GO:0005886,plasma membrane; GO:0010427,abscisic acid binding; GO:0042803,protein homodimerization activity; GO:0004864,protein phosphatase inhibitor activity; GO:0004872,NA; GO:0009738,abscisic acid-activated signaling pathway; GO:0009789,positive regulation of abscisic acid-activated signaling pathway; GO:0009737,response to abscisic acid	Polyketide cyclase / dehydrase and lipid transport
Cluster-2683.197181	2	K14495 F-box protein GID2 | (RefSeq) F-box protein GID2-like (A)	F-box family protein [Theobroma cacao]	RecName: Full=F-box protein GID2; AltName: Full=Protein SLEEPY 1;	SubName: Full=F-box family protein {ECO:0000313|EMBL:EOY15815.1};	--	GO:0005634,nucleus; GO:0019005,SCF ubiquitin ligase complex; GO:0009740,gibberellic acid mediated signaling pathway; GO:0016567,protein ubiquitination; GO:0010162,seed dormancy process; GO:0009845,seed germination	F-box domain
Cluster-2683.166678	2	K14494 DELLA protein | (RefSeq) DELLA protein SLR1-like (A)	DELLA protein SLR1-like [Gossypium hirsutum]	RecName: Full=DELLA protein GAI; AltName: Full=GhGAI; AltName: Full=Gibberellic acid-insensitive mutant protein;	SubName: Full=GAI/RGA-like 3-b {ECO:0000313|EMBL:ACV52014.1}; SubName: Full=GAI3b {ECO:0000313|EMBL:ADH10267.1};	--	GO:0005634,nucleus; GO:0000989,NA; GO:0009740,gibberellic acid mediated signaling pathway; GO:2000273,positive regulation of signaling receptor activity; GO:0006355,regulation of transcription, DNA-templated; GO:0009739,response to gibberellin; GO:0090378,seed trichome elongation; GO:0006351,transcription, DNA-templated	GRAS domain family
Cluster-2683.291187	2	K14494 DELLA protein | (RefSeq) DELLA protein SLR1-like (A)	PREDICTED: DELLA protein SLR1-like [Gossypium raimondii]	RecName: Full=DELLA protein GAI; AltName: Full=GRAS family protein 3; Short=AtGRAS-3; AltName: Full=Gibberellic acid-insensitive mutant protein; AltName: Full=Restoration of growth on ammonia protein 2;	SubName: Full=Uncharacterized protein {ECO:0000313|EMBL:KJB54121.1};	--	GO:0005634,nucleus; GO:0003700,DNA-binding transcription factor activity; GO:0043565,sequence-specific DNA binding; GO:0000989,NA; GO:0009740,gibberellic acid mediated signaling pathway; GO:0033206,meiotic cytokinesis; GO:0007275,multicellular organism development; GO:1905614,negative regulation of developmental vegetative growth; GO:0010629,negative regulation of gene expression; GO:0009938,nega…	Transcriptional regulator DELLA protein N terminal
Cluster-2683.80672	2	K14493 gibberellin receptor GID1 [EC:3.-.-.-] | (RefSeq) GID1a-1; hypothetical protein (A)	PREDICTED: probable carboxylesterase 15 [Gossypium raimondii]	RecName: Full=Probable carboxylesterase 6; AltName: Full=AtCXE6; EC=3.1.1.1;	SubName: Full=Uncharacterized protein {ECO:0000313|EMBL:KJB67865.1};	Arylacetamide deacetylase	GO:0052689,carboxylic ester hydrolase activity; GO:0016787,hydrolase activity; GO:0009056,catabolic process	alpha/beta hydrolase fold
Cluster-2683.152719	2	K14493 gibberellin receptor GID1 [EC:3.-.-.-] | (RefSeq) gibberellin receptor GID1C-like (A)	PREDICTED: gibberellin receptor GID1C-like [Gossypium hirsutum]	RecName: Full=Gibberellin receptor GID1C; EC=3.-.-.-; AltName: Full=AtCXE19; AltName: Full=Carboxylesterase 19; AltName: Full=GID1-like protein 3; AltName: Full=Protein GA INSENSITIVE DWARF 1C; Short=AtGID1C;	SubName: Full=gibberellin receptor GID1C-like {ECO:0000313|RefSeq:XP_016667676.1};	Arylacetamide deacetylase	GO:0005737,cytoplasm; GO:0005634,nucleus; GO:0010331,gibberellin binding; GO:0016787,hydrolase activity; GO:0009056,catabolic process; GO:0048444,floral organ morphogenesis; GO:0048530,fruit morphogenesis; GO:0010476,gibberellin mediated signaling pathway; GO:0010629,negative regulation of gene expression; GO:0009939,positive regulation of gibberellic acid mediated signaling pathway; GO:0009739,r…	alpha/beta hydrolase fold
Cluster-2683.248457	2	K14493 gibberellin receptor GID1 [EC:3.-.-.-] | (RefSeq) gibberellin receptor GID1C-like (A)	PREDICTED: gibberellin receptor GID1C-like [Gossypium hirsutum]	RecName: Full=Gibberellin receptor GID1C; EC=3.-.-.-; AltName: Full=AtCXE19; AltName: Full=Carboxylesterase 19; AltName: Full=GID1-like protein 3; AltName: Full=Protein GA INSENSITIVE DWARF 1C; Short=AtGID1C;	SubName: Full=gibberellin receptor GID1C-like {ECO:0000313|RefSeq:XP_016667676.1};	Arylacetamide deacetylase	GO:0005737,cytoplasm; GO:0005634,nucleus; GO:0010331,gibberellin binding; GO:0016787,hydrolase activity; GO:0009056,catabolic process; GO:0048444,floral organ morphogenesis; GO:0048530,fruit morphogenesis; GO:0010476,gibberellin mediated signaling pathway; GO:0010629,negative regulation of gene expression; GO:0009939,positive regulation of gibberellic acid mediated signaling pathway; GO:0009739,r…	alpha/beta hydrolase fold
Cluster-2683.291910	2	K14493 gibberellin receptor GID1 [EC:3.-.-.-] | (RefSeq) gibberellin receptor GID1C-like (A)	PREDICTED: gibberellin receptor GID1C-like [Gossypium arboreum]	RecName: Full=Gibberellin receptor GID1C; EC=3.-.-.-; AltName: Full=AtCXE19; AltName: Full=Carboxylesterase 19; AltName: Full=GID1-like protein 3; AltName: Full=Protein GA INSENSITIVE DWARF 1C; Short=AtGID1C;	SubName: Full=gibberellin receptor GID1C-like {ECO:0000313|RefSeq:XP_016667676.1};	Arylacetamide deacetylase	GO:0005737,cytoplasm; GO:0005634,nucleus; GO:0010331,gibberellin binding; GO:0016787,hydrolase activity; GO:0009056,catabolic process; GO:0048444,floral organ morphogenesis; GO:0048530,fruit morphogenesis; GO:0010476,gibberellin mediated signaling pathway; GO:0010629,negative regulation of gene expression; GO:0009939,positive regulation of gibberellic acid mediated signaling pathway; GO:0009739,r…	alpha/beta hydrolase fold
Cluster-2683.47249	2	K14493 gibberellin receptor GID1 [EC:3.-.-.-] | (RefSeq) gibberellin receptor GID1C-like (A)	PREDICTED: gibberellin receptor GID1C-like [Gossypium hirsutum]	RecName: Full=Gibberellin receptor GID1C; EC=3.-.-.-; AltName: Full=AtCXE19; AltName: Full=Carboxylesterase 19; AltName: Full=GID1-like protein 3; AltName: Full=Protein GA INSENSITIVE DWARF 1C; Short=AtGID1C;	SubName: Full=gibberellin receptor GID1C-like {ECO:0000313|RefSeq:XP_016667676.1};	Arylacetamide deacetylase	GO:0005737,cytoplasm; GO:0005634,nucleus; GO:0010331,gibberellin binding; GO:0016787,hydrolase activity; GO:0009056,catabolic process; GO:0048444,floral organ morphogenesis; GO:0048530,fruit morphogenesis; GO:0010476,gibberellin mediated signaling pathway; GO:0010629,negative regulation of gene expression; GO:0009939,positive regulation of gibberellic acid mediated signaling pathway; GO:0009739,r…	--
Cluster-2683.211702	2	K14493 gibberellin receptor GID1 [EC:3.-.-.-] | (RefSeq) gibberellin receptor GID1B-like isoform X1 (A)	PREDICTED: gibberellin receptor GID1B-like isoform X1 [Gossypium hirsutum]	RecName: Full=Gibberellin receptor GID1B; EC=3.-.-.-; AltName: Full=AtCXE14; AltName: Full=Carboxylesterase 14; AltName: Full=GID1-like protein 2; AltName: Full=Protein GA INSENSITIVE DWARF 1B; Short=AtGID1B;	SubName: Full=gibberellin receptor GID1B-like isoform X1 {ECO:0000313|RefSeq:XP_016696047.1};	Arylacetamide deacetylase	GO:0005737,cytoplasm; GO:0005634,nucleus; GO:0010331,gibberellin binding; GO:0016787,hydrolase activity; GO:0009056,catabolic process; GO:0048444,floral organ morphogenesis; GO:0048530,fruit morphogenesis; GO:0010476,gibberellin mediated signaling pathway; GO:0010629,negative regulation of gene expression; GO:1905516,positive regulation of fertilization; GO:0009939,positive regulation of gibberel…	alpha/beta hydrolase fold
Cluster-2683.71039	2	K14493 gibberellin receptor GID1 [EC:3.-.-.-] | (RefSeq) gibberellin receptor GID1B-like (A)	PREDICTED: gibberellin receptor GID1B-like [Gossypium arboreum]	RecName: Full=Gibberellin receptor GID1B; EC=3.-.-.-; AltName: Full=AtCXE14; AltName: Full=Carboxylesterase 14; AltName: Full=GID1-like protein 2; AltName: Full=Protein GA INSENSITIVE DWARF 1B; Short=AtGID1B;	SubName: Full=Gibberellin receptor GID1B-like protein {ECO:0000313|EMBL:KHG15630.1};	Arylacetamide deacetylase	GO:0005737,cytoplasm; GO:0005634,nucleus; GO:0010331,gibberellin binding; GO:0016787,hydrolase activity; GO:0009056,catabolic process; GO:0048444,floral organ morphogenesis; GO:0048530,fruit morphogenesis; GO:0010476,gibberellin mediated signaling pathway; GO:0010629,negative regulation of gene expression; GO:1905516,positive regulation of fertilization; GO:0009939,positive regulation of gibberel…	--
Cluster-2683.84465	2	K14493 gibberellin receptor GID1 [EC:3.-.-.-] | (RefSeq) gibberellin receptor GID1B-like (A)	probable carboxylesterase 18 [Durio zibethinus]	RecName: Full=Probable carboxylesterase 18; AltName: Full=AtCXE18; EC=3.1.1.1;	SubName: Full=probable carboxylesterase 18 {ECO:0000313|RefSeq:XP_016698868.1};	Arylacetamide deacetylase	GO:0052689,carboxylic ester hydrolase activity; GO:0009056,catabolic process; GO:0009860,pollen tube growth	alpha/beta hydrolase fold
Cluster-2683.149008	2	K14492 two-component response regulator ARR-A family | (RefSeq) two-component response regulator ARR6 (A)	PREDICTED: two-component response regulator ARR6 [Theobroma cacao]	RecName: Full=Two-component response regulator ARR3;	SubName: Full=Two-component response regulator ARR4 {ECO:0000313|EMBL:EOY00306.1};	GATA-4/5/6 transcription factors	GO:0005737,cytoplasm; GO:0005634,nucleus; GO:0000156,phosphorelay response regulator activity; GO:0007623,circadian rhythm; GO:0009736,cytokinin-activated signaling pathway; GO:0000160,phosphorelay signal transduction system; GO:0010161,red light signaling pathway; GO:0006355,regulation of transcription, DNA-templated; GO:0009735,response to cytokinin; GO:0010114,response to red light; GO:0006351…	Response regulator receiver domain
Cluster-2683.242475	2	K14491 two-component response regulator ARR-B family | (RefSeq) two-component response regulator ARR2 (A)	two-component response regulator ARR2-like [Herrania umbratica]	RecName: Full=Two-component response regulator ARR2; AltName: Full=Receiver-like protein 5;	RecName: Full=Two-component response regulator {ECO:0000256|PIRNR:PIRNR036392};	GATA-4/5/6 transcription factors	GO:0005634,nucleus; GO:0003677,DNA binding; GO:0003700,DNA-binding transcription factor activity; GO:0000156,phosphorelay response regulator activity; GO:0071368,cellular response to cytokinin stimulus; GO:0009736,cytokinin-activated signaling pathway; GO:0009873,ethylene-activated signaling pathway; GO:0010150,leaf senescence; GO:0010082,regulation of root meristem growth; GO:0080113,regulation …	--
Cluster-2683.4166	2	K14488 SAUR family protein | (RefSeq) auxin-responsive protein SAUR32 (A)	auxin-responsive protein SAUR32-like [Durio zibethinus]	RecName: Full=Auxin-responsive protein SAUR32 {ECO:0000305}; AltName: Full=Protein ABOLISHED APICAL HOOK MAINTENANCE 1 {ECO:0000303|Ref.6}; AltName: Full=Protein SMALL AUXIN UP RNA 32 {ECO:0000303|PubMed:12036261};	SubName: Full=SAUR-like auxin-responsive protein family {ECO:0000313|EMBL:EOX95619.1};	--	GO:0005737,cytoplasm; GO:0005634,nucleus; GO:0009734,auxin-activated signaling pathway; GO:0007275,multicellular organism development; GO:0040008,regulation of growth; GO:1900140,regulation of seedling development	Auxin responsive protein
Cluster-2683.338805	2	K14486 auxin response factor | (RefSeq) auxin response factor 3-like isoform X1 (A)	hypothetical protein B456_010G157400 [Gossypium raimondii]	RecName: Full=Auxin response factor 3; AltName: Full=Protein ETTIN;	RecName: Full=Auxin response factor {ECO:0000256|RuleBase:RU004561};	--	GO:0005634,nucleus; GO:0003677,DNA binding; GO:0003700,DNA-binding transcription factor activity; GO:0010158,abaxial cell fate specification; GO:0009850,auxin metabolic process; GO:0009734,auxin-activated signaling pathway; GO:0010582,floral meristem determinacy; GO:0009733,response to auxin; GO:0006351,transcription, DNA-templated; GO:0010050,vegetative phase change	B3 DNA binding domain
Cluster-2683.167177	2	K14486 auxin response factor | (RefSeq) auxin response factor 3 (A)	Transcriptional factor B3 family protein / auxin-responsive factor AUX/IAA-related isoform 5, partial [Theobroma cacao]	RecName: Full=Auxin response factor 2; AltName: Full=ETTIN-like protein 2; AltName: Full=OsETTIN2;	RecName: Full=Auxin response factor {ECO:0000256|RuleBase:RU004561}; Flags: Fragment;	--	GO:0005634,nucleus; GO:0003677,DNA binding; GO:0009734,auxin-activated signaling pathway; GO:0006355,regulation of transcription, DNA-templated; GO:0006351,transcription, DNA-templated	--
Cluster-2683.294117	2	K14486 auxin response factor | (RefSeq) auxin response factor 3 (A)	auxin response factor 15-like isoform X2 [Herrania umbratica]	--	RecName: Full=Auxin response factor {ECO:0000256|RuleBase:RU004561}; Flags: Fragment;	--	GO:0005634,nucleus; GO:0003677,DNA binding; GO:0009734,auxin-activated signaling pathway; GO:0006355,regulation of transcription, DNA-templated; GO:0006351,transcription, DNA-templated	--
Cluster-2683.127258	2	K14484 auxin-responsive protein IAA | (RefSeq) auxin-responsive protein IAA9-like (A)	auxin-responsive protein IAA9-like [Durio zibethinus]	RecName: Full=Auxin-responsive protein IAA8; AltName: Full=Indoleacetic acid-induced protein 8;	RecName: Full=Auxin-induced protein {ECO:0000256|RuleBase:RU004549};	--	GO:0005634,nucleus; GO:0009734,auxin-activated signaling pathway; GO:1901332,negative regulation of lateral root development; GO:0006355,regulation of transcription, DNA-templated; GO:0006351,transcription, DNA-templated	AUX/IAA family
Cluster-2683.173839	2	K14484 auxin-responsive protein IAA | (RefSeq) auxin-responsive protein IAA8-like (A)	PREDICTED: auxin-responsive protein IAA8-like [Gossypium hirsutum]	RecName: Full=Auxin-responsive protein IAA9; AltName: Full=Indoleacetic acid-induced protein 9;	RecName: Full=Auxin-responsive protein {ECO:0000256|RuleBase:RU004549};	--	GO:0005634,nucleus; GO:0003700,DNA-binding transcription factor activity; GO:0043565,sequence-specific DNA binding; GO:0009734,auxin-activated signaling pathway; GO:0009733,response to auxin; GO:0006351,transcription, DNA-templated	--
Cluster-2683.173849	2	K14484 auxin-responsive protein IAA | (RefSeq) auxin-responsive protein IAA8-like (A)	PREDICTED: auxin-responsive protein IAA8-like [Gossypium arboreum]	--	RecName: Full=Auxin-responsive protein {ECO:0000256|RuleBase:RU004549};	--	GO:0005634,nucleus; GO:0009734,auxin-activated signaling pathway; GO:0006355,regulation of transcription, DNA-templated; GO:0006351,transcription, DNA-templated	--
Cluster-2683.265834	2	K14484 auxin-responsive protein IAA | (RefSeq) auxin-responsive protein IAA8-like (A)	PREDICTED: GDT1-like protein 2, chloroplastic [Gossypium hirsutum]	RecName: Full=Protein PAM71-homolog, chloroplastic {ECO:0000303|PubMed:27020959}; AltName: Full=GDT1-like protein 2 {ECO:0000305}; AltName: Full=PHOTOSYNTHESIS AFFECTED MUTANT71-homolog {ECO:0000303|PubMed:27020959}; Flags: Precursor;	SubName: Full=GDT1-like protein 2, chloroplastic {ECO:0000313|RefSeq:XP_016747972.1};	Predicted membrane protein	GO:0009507,chloroplast; GO:0009941,chloroplast envelope; GO:0009706,chloroplast inner membrane; GO:0016021,integral component of membrane	--
Cluster-2683.170225	2	K14455 aspartate aminotransferase, mitochondrial [EC:2.6.1.1] | (RefSeq) aspartate aminotransferase, mitochondrial-like (A)	PREDICTED: aspartate aminotransferase, mitochondrial-like [Gossypium hirsutum]	RecName: Full=Aspartate aminotransferase, mitochondrial; EC=2.6.1.1; AltName: Full=Transaminase A; Flags: Precursor;	RecName: Full=Aspartate aminotransferase {ECO:0000256|RuleBase:RU000480}; EC=2.6.1.1 {ECO:0000256|RuleBase:RU000480};	Aspartate aminotransferase/Glutamic oxaloacetic transaminase AAT1/GOT2	GO:0005759,mitochondrial matrix; GO:0005739,mitochondrion; GO:0005507,copper ion binding; GO:0004069,L-aspartate:2-oxoglutarate aminotransferase activity; GO:0080130,L-phenylalanine:2-oxoglutarate aminotransferase activity; GO:0030170,pyridoxal phosphate binding; GO:0006103,2-oxoglutarate metabolic process; GO:0006531,aspartate metabolic process; GO:0009058,biosynthetic process; GO:0006536,glutam…	Aminotransferase class I and II
Cluster-2683.196719	2	K14442 ATP-dependent RNA helicase DHX36 [EC:3.6.4.13] | (RefSeq) predicted protein (A)	PREDICTED: zinc finger CCCH domain-containing protein 31 isoform X1 [Gossypium raimondii]	RecName: Full=DExH-box ATP-dependent RNA helicase DExH8 {ECO:0000305}; EC=3.6.4.13; AltName: Full=Zinc finger CCCH domain-containing protein 31; Short=AtC3H31; EC=3.6.4.12;	SubName: Full=Uncharacterized protein {ECO:0000313|EMBL:KJB49912.1};	ATP-dependent RNA helicase A	GO:0009507,chloroplast; GO:0005737,cytoplasm; GO:0005730,nucleolus; GO:0005524,ATP binding; GO:0004004,ATP-dependent RNA helicase activity; GO:0003677,DNA binding; GO:0046872,metal ion binding; GO:0003729,mRNA binding; GO:0003723,RNA binding; GO:0006396,RNA processing	Helicase conserved C-terminal domain
Cluster-2683.362425	2	K14431 transcription factor TGA | (RefSeq) hypothetical protein (A)	PREDICTED: transcription factor HBP-1b(c38)-like [Gossypium arboreum]	RecName: Full=Protein DOG1-like 4 {ECO:0000303|PubMed:17065317};	SubName: Full=transcription factor HBP-1b(C38)-like {ECO:0000313|RefSeq:XP_016752472.1};	--	GO:0043565,sequence-specific DNA binding; GO:0006351,transcription, DNA-templated	Seed dormancy control
Cluster-2683.210663	2	K14427 solute carrier family 12 (potassium/chloride transporter), member 4/6 | (RefSeq) cation-chloride cotransporter 1-like isoform X1 (A)	cation-chloride cotransporter 1-like isoform X4 [Durio zibethinus]	RecName: Full=Cation-chloride cotransporter 1; Short=AtCCC1; AltName: Full=Protein HAPLESS 5;	SubName: Full=Cation-chloride co-transporter 1 {ECO:0000313|EMBL:EOX96964.1};	K+/Cl- cotransporter KCC1 and related transporters	GO:0005768,endosome; GO:0005794,Golgi apparatus; GO:0016021,integral component of membrane; GO:0005886,plasma membrane; GO:0005802,trans-Golgi network; GO:0022820,NA; GO:0015379,potassium:chloride symporter activity; GO:0008511,sodium:potassium:chloride symporter activity; GO:0006814,sodium ion transport	Solute carrier family 12
Cluster-2683.59213	2	K14412 alpha-1,4-fucosyltransferase [EC:2.4.1.65] | (RefSeq) alpha-(1,4)-fucosyltransferase (A)	PREDICTED: alpha-(1,4)-fucosyltransferase [Gossypium arboreum]	RecName: Full=Alpha-(1,4)-fucosyltransferase; EC=2.4.1.-; AltName: Full=FT4-M; AltName: Full=FucTC; AltName: Full=Fucosyltransferase 13; Short=AtFUT13; AltName: Full=Galactoside 3(4)-L-fucosyltransferase;	SubName: Full=Uncharacterized protein {ECO:0000313|EMBL:KHG04659.1};	Fucosyltransferase	GO:0032580,Golgi cisterna membrane; GO:0000139,Golgi membrane; GO:0016021,integral component of membrane; GO:0046920,alpha-(1->3)-fucosyltransferase activity; GO:0008417,fucosyltransferase activity; GO:0071555,cell wall organization; GO:0010493,Lewis a epitope biosynthetic process; GO:0006486,protein glycosylation	Glycosyltransferase family 10 (fucosyltransferase) C-term
Cluster-2683.218314	2	K14404 cleavage and polyadenylation specificity factor subunit 4 | (RefSeq) uncharacterized protein LOC104824416 (A)	PREDICTED: uncharacterized protein At2g38710 [Gossypium raimondii]	RecName: Full=Uncharacterized protein At2g38710;	SubName: Full=Uncharacterized protein {ECO:0000313|EMBL:KJB60395.1};	Uncharacterized conserved protein, AMMECR1	GO:0005829,cytosol; GO:0009651,response to salt stress	AMMECR1
Cluster-2683.273958	2	K14400 pre-mRNA cleavage complex 2 protein Pcf11 | (RefSeq) polyadenylation and cleavage factor homolog 4-like isoform X1 (A)	ENTH/VHS family protein, putative isoform 2 [Theobroma cacao]	--	SubName: Full=ENTH/VHS family protein, putative isoform 2 {ECO:0000313|EMBL:EOY08123.1};	mRNA cleavage and polyadenylation factor I/II complex, subunit Pcf11	GO:0003676,nucleic acid binding	--
Cluster-2683.209576	2	K14400 pre-mRNA cleavage complex 2 protein Pcf11 | (RefSeq) polyadenylation and cleavage factor homolog 4 isoform X1 (A)	polyadenylation and cleavage factor homolog 4 isoform X2 [Durio zibethinus]	--	SubName: Full=Uncharacterized protein {ECO:0000313|EMBL:OMO68207.1};	--	GO:0003676,nucleic acid binding	--
Cluster-2683.126399	2	K14399 polyribonucleotide 5'-hydroxyl-kinase [EC:2.7.1.78] | (RefSeq) Clp1-domain-containing protein (A)	PREDICTED: random slug protein 5-like isoform X1 [Gossypium arboreum]	RecName: Full=Patellin-4;	SubName: Full=random slug protein 5-like isoform X1 {ECO:0000313|RefSeq:XP_016748783.1, ECO:0000313|RefSeq:XP_016748784.1};	Phosphatidylinositol transfer protein PDR16 and related proteins	GO:0005829,cytosol; GO:0005634,nucleus; GO:0005886,plasma membrane; GO:0008289,lipid binding; GO:0007049,cell cycle; GO:0051301,cell division	CRAL/TRIO domain
Cluster-2683.182760	2	K14347 solute carrier family 10 (sodium/bile acid cotransporter), member 7 | (RefSeq) probable sodium/metabolite cotransporter BASS4, chloroplastic isoform X1 (A)	probable sodium/metabolite cotransporter BASS4, chloroplastic isoform X1 [Durio zibethinus]	RecName: Full=Probable sodium/metabolite cotransporter BASS4, chloroplastic; AltName: Full=Bile acid transporter 4; AltName: Full=Bile acid-sodium symporter family protein 4; Flags: Precursor;	SubName: Full=Uncharacterized protein {ECO:0000313|EMBL:KJB49040.1};	Predicted Na+-dependent cotransporter	GO:0009507,chloroplast; GO:0009941,chloroplast envelope; GO:0016021,integral component of membrane	SBF-like CPA transporter family (DUF4137)
Cluster-2683.3211	2	K14313 nuclear pore complex protein Nup53 | (RefSeq) CASP-like protein 3A1 (A)	PREDICTED: CASP-like protein 3A2 [Gossypium arboreum]	RecName: Full=CASP-like protein 3A1; Short=RcCASPL3A1;	RecName: Full=CASP-like protein {ECO:0000256|RuleBase:RU361233};	--	GO:0016021,integral component of membrane; GO:0005886,plasma membrane	Domain of unknown function (DUF588)
Cluster-2683.21271	2	K14301 nuclear pore complex protein Nup107 | (RefSeq) nuclear pore complex protein NUP107 (A)	PREDICTED: nuclear pore complex protein NUP107 [Gossypium hirsutum]	RecName: Full=Nuclear pore complex protein NUP107 {ECO:0000303|PubMed:21189294}; AltName: Full=Nucleoporin 107;	SubName: Full=nuclear pore complex protein NUP107 {ECO:0000313|RefSeq:XP_016672092.1};	Nuclear pore complex, rNup107 component (sc Nup84)	GO:0005635,nuclear envelope; GO:0031080,nuclear pore outer ring; GO:0005487,NA; GO:0017056,structural constituent of nuclear pore; GO:0006406,mRNA export from nucleus; GO:0000973,posttranscriptional tethering of RNA polymerase II gene DNA at nuclear periphery; GO:0006606,protein import into nucleus; GO:0006355,regulation of transcription, DNA-templated	Nuclear pore protein 84 / 107
Cluster-2683.244624	2	K14297 nuclear pore complex protein Nup98-Nup96 | (RefSeq) nuclear pore complex protein NUP98A-like (A)	PREDICTED: nuclear pore complex protein NUP98A-like isoform X2 [Gossypium raimondii]	RecName: Full=Nuclear pore complex protein NUP98A {ECO:0000303|PubMed:21189294}; AltName: Full=Nucleoporin 98A {ECO:0000303|PubMed:21189294}; AltName: Full=Nucleoporin autopeptidase {ECO:0000312|EMBL:AEE28574.1};	SubName: Full=Uncharacterized protein {ECO:0000313|EMBL:KJB18863.1};	Nuclear pore complex, Nup98 component (sc Nup145/Nup100/Nup116)	GO:0005737,cytoplasm; GO:0005635,nuclear envelope; GO:0031965,nuclear membrane; GO:0044614,nuclear pore cytoplasmic filaments; GO:0005634,nucleus; GO:0008139,nuclear localization sequence binding; GO:0005487,NA; GO:0003723,RNA binding; GO:0017056,structural constituent of nuclear pore; GO:0006406,mRNA export from nucleus; GO:0000973,posttranscriptional tethering of RNA polymerase II gene DNA at n…	--
Cluster-2683.308667	2	K14209 solute carrier family 36 (proton-coupled amino acid transporter) | (RefSeq) amino acid transporter AVT3B-like (A)	Amino acid transporter, transmembrane [Corchorus olitorius]	RecName: Full=Amino acid transporter AVT3C {ECO:0000305}; Short=AtAvt3C {ECO:0000303|PubMed:27925655}; AltName: Full=Aromatic and neutral amino acid transporter-like protein 2 {ECO:0000305};	SubName: Full=Amino acid transporter, transmembrane {ECO:0000313|EMBL:OMO59135.1};	Amino acid transporters	GO:0016021,integral component of membrane; GO:0005774,vacuolar membrane; GO:0015171,amino acid transmembrane transporter activity; GO:0015175,neutral amino acid transmembrane transporter activity; GO:0003333,amino acid transmembrane transport; GO:0015804,neutral amino acid transport	Transmembrane amino acid transporter protein
Cluster-2683.205966	2	K14207 solute carrier family 38 (sodium-coupled neutral amino acid transporter), member 2 | (RefSeq) sodium-coupled neutral amino acid transporter 2 (A)	PREDICTED: putative sodium-coupled neutral amino acid transporter 7 [Gossypium raimondii]	RecName: Full=Amino acid transporter AVT6D {ECO:0000305}; Short=AtAvt6D {ECO:0000303|PubMed:27925655};	SubName: Full=Uncharacterized protein {ECO:0000313|EMBL:KJB76245.1};	Amino acid transporter protein	GO:0016021,integral component of membrane; GO:0005774,vacuolar membrane; GO:0015171,amino acid transmembrane transporter activity; GO:0003333,amino acid transmembrane transport	Transmembrane amino acid transporter protein
Cluster-2683.94670	2	K14207 solute carrier family 38 (sodium-coupled neutral amino acid transporter), member 2 | (RefSeq) sodium-coupled neutral amino acid transporter 2 (A)	PREDICTED: putative sodium-coupled neutral amino acid transporter 7 [Gossypium arboreum]	RecName: Full=Amino acid transporter AVT6C {ECO:0000305}; Short=AtAvt6C {ECO:0000303|PubMed:27925655};	SubName: Full=Putative sodium-coupled neutral amino acid transporter 7 {ECO:0000313|EMBL:KHG02203.1};	Amino acid transporter protein	GO:0016021,integral component of membrane; GO:0015171,amino acid transmembrane transporter activity; GO:0003333,amino acid transmembrane transport	Transmembrane amino acid transporter protein
Cluster-2683.257075	2	K14207 solute carrier family 38 (sodium-coupled neutral amino acid transporter), member 2 | (RefSeq) probable sodium-coupled neutral amino acid transporter 6 (A)	PREDICTED: probable sodium-coupled neutral amino acid transporter 6 [Gossypium arboreum]	RecName: Full=Amino acid transporter AVT6A {ECO:0000305}; Short=AtAvt6A {ECO:0000303|PubMed:27925655};	SubName: Full=Putative sodium-coupled neutral amino acid transporter 6 {ECO:0000313|EMBL:KHG24351.1};	Amino acid transporter protein	GO:0016021,integral component of membrane; GO:0005774,vacuolar membrane; GO:0005773,vacuole; GO:0015171,amino acid transmembrane transporter activity; GO:0003333,amino acid transmembrane transport	Transmembrane amino acid transporter protein
Cluster-2683.235648	2	K14190 GDP-L-galactose phosphorylase [EC:2.7.7.69] | (RefSeq) GDP-L-galactose phosphorylase 2-like (A)	PREDICTED: GDP-L-galactose phosphorylase 1-like [Gossypium arboreum]	RecName: Full=GDP-L-galactose phosphorylase 2; EC=2.7.7.69; AltName: Full=Protein VITAMIN C DEFECTIVE 5;	SubName: Full=Uncharacterized protein {ECO:0000313|EMBL:KJB13696.1};	Predicted hydrolase (HIT family)	GO:0005737,cytoplasm; GO:0005634,nucleus; GO:0010475,galactose-1-phosphate guanylyltransferase (GDP) activity; GO:0080048,GDP-D-glucose phosphorylase activity; GO:0080047,GDP-L-galactose phosphorylase activity; GO:0005085,guanyl-nucleotide exchange factor activity; GO:0016787,hydrolase activity; GO:0000166,nucleotide binding; GO:0080046,quercetin 4'-O-glucosyltransferase activity; GO:0006006,gluc…	--
Cluster-2683.322982	2	K14165 atypical dual specificity phosphatase [EC:3.1.3.16 3.1.3.48] | (RefSeq) similar to dual-specificity phosphatase laforin (A)	PREDICTED: phosphoglucan phosphatase LSF2, chloroplastic isoform X1 [Gossypium raimondii]	RecName: Full=Phosphoglucan phosphatase LSF2, chloroplastic; EC=3.1.3.- {ECO:0000269|PubMed:22100529, ECO:0000269|PubMed:23832589, ECO:0000269|PubMed:26231210}; AltName: Full=Phosphoglucan phosphatase like sex Four2 {ECO:0000303|PubMed:22100529, ECO:0000303|PubMed:23832589}; AltName: Full=Protein LIKE SEX4 2 {ECO:0000303|PubMed:23832589}; Flags: Precursor;	SubName: Full=Uncharacterized protein {ECO:0000313|EMBL:KJB60213.1};	Dual specificity phosphatase	GO:0009507,chloroplast; GO:0019203,carbohydrate phosphatase activity; GO:0008138,protein tyrosine/serine/threonine phosphatase activity; GO:2001070,starch binding; GO:0050308,sugar-phosphatase activity; GO:0046838,phosphorylated carbohydrate dephosphorylation; GO:0005983,starch catabolic process	Dual specificity phosphatase, catalytic domain
Cluster-2683.140032	2	K14165 atypical dual specificity phosphatase [EC:3.1.3.16 3.1.3.48] | (RefSeq) putative dual specificity protein phosphatase DSP8 isoform X1 (A)	PREDICTED: putative dual specificity protein phosphatase DSP8 [Gossypium raimondii]	RecName: Full=Putative dual specificity protein phosphatase DSP8; EC=3.1.3.16; EC=3.1.3.48;	SubName: Full=Uncharacterized protein {ECO:0000313|EMBL:KJB40984.1};	Dual specificity phosphatase	GO:0004439,phosphatidylinositol-4,5-bisphosphate 5-phosphatase activity; GO:0004725,protein tyrosine phosphatase activity; GO:0008138,protein tyrosine/serine/threonine phosphatase activity	Dual specificity phosphatase, catalytic domain
Cluster-2683.224761	2	K14152 phosphoribosyl-ATP pyrophosphohydrolase / phosphoribosyl-AMP cyclohydrolase / histidinol dehydrogenase [EC:3.6.1.31 3.5.4.19 1.1.1.23] | (RefSeq) uncharacterized protein LOC111783531 (A)	PREDICTED: protein SULFUR DEFICIENCY-INDUCED 1 [Gossypium arboreum]	RecName: Full=Protein SULFUR DEFICIENCY-INDUCED 1 {ECO:0000303|PubMed:19154231}; Short=AtSDI1 {ECO:0000303|PubMed:19154231};	SubName: Full=Putative UDP-N-acetylglucosamine--peptide N-acetylglucosaminyltransferase SEC-like protein {ECO:0000313|EMBL:KHG28829.1};	--	GO:0090568,nuclear transcriptional repressor complex; GO:0010438,cellular response to sulfur starvation; GO:0010439,regulation of glucosinolate biosynthetic process; GO:0006792,regulation of sulfur utilization	Tetratricopeptide repeat
Cluster-2683.31051	2	K14152 phosphoribosyl-ATP pyrophosphohydrolase / phosphoribosyl-AMP cyclohydrolase / histidinol dehydrogenase [EC:3.6.1.31 3.5.4.19 1.1.1.23] | (RefSeq) uncharacterized protein LOC111783531 (A)	protein SULFUR DEFICIENCY-INDUCED 2 [Durio zibethinus]	RecName: Full=Protein SULFUR DEFICIENCY-INDUCED 2 {ECO:0000305};	SubName: Full=Uncharacterized protein {ECO:0000313|EMBL:KJB71960.1};	--	GO:0005634,nucleus; GO:0010438,cellular response to sulfur starvation; GO:0009658,chloroplast organization; GO:0010439,regulation of glucosinolate biosynthetic process	Tetratricopeptide repeat
Cluster-2683.31052	2	K14152 phosphoribosyl-ATP pyrophosphohydrolase / phosphoribosyl-AMP cyclohydrolase / histidinol dehydrogenase [EC:3.6.1.31 3.5.4.19 1.1.1.23] | (RefSeq) uncharacterized protein LOC111783531 (A)	PREDICTED: protein SULFUR DEFICIENCY-INDUCED 2-like [Gossypium raimondii]	RecName: Full=Protein SULFUR DEFICIENCY-INDUCED 2 {ECO:0000305};	SubName: Full=Uncharacterized protein {ECO:0000313|EMBL:KJB71960.1};	--	GO:0005634,nucleus; GO:0010438,cellular response to sulfur starvation; GO:0009658,chloroplast organization; GO:0010439,regulation of glucosinolate biosynthetic process	Tetratricopeptide repeat
Cluster-2683.117819	2	K14011 UBX domain-containing protein 6 | (RefSeq) plant UBX domain-containing protein 2-like (A)	PREDICTED: plant UBX domain-containing protein 2-like [Gossypium hirsutum]	RecName: Full=Plant UBX domain-containing protein 2 {ECO:0000303|Ref.8}; Short=PUX2 {ECO:0000303|Ref.8}; AltName: Full=AtPUB3 {ECO:0000303|PubMed:11587532}; AltName: Full=CDC48-interacting UBX-domain protein 2 {ECO:0000312|EMBL:AAS78924.1};	SubName: Full=plant UBX domain-containing protein 2-like {ECO:0000313|RefSeq:XP_016707417.1, ECO:0000313|RefSeq:XP_016707418.1};	Predicted ubiquitin regulatory protein	GO:0016020,membrane; GO:0046872,metal ion binding; GO:0050832,defense response to fungus; GO:0009620,response to fungus	PUB domain
Cluster-2683.122458	2	K14003 prolactin regulatory element-binding protein | (RefSeq) SEC12-like protein 2 (A)	PREDICTED: SEC12-like protein 2 [Gossypium raimondii]	RecName: Full=SEC12-like protein 2;	SubName: Full=Uncharacterized protein {ECO:0000313|EMBL:KJB08874.1};	Prolactin regulatory element-binding protein/Protein transport protein SEC12p	GO:0005783,endoplasmic reticulum; GO:0005794,Golgi apparatus; GO:0030176,integral component of endoplasmic reticulum membrane; GO:0016020,membrane; GO:0005886,plasma membrane; GO:0005774,vacuolar membrane; GO:0005096,GTPase activator activity; GO:0051020,GTPase binding; GO:0005090,Sar guanyl-nucleotide exchange factor activity; GO:0006888,ER to Golgi vesicle-mediated transport; GO:0009306,protein…	Anaphase-promoting complex subunit 4 WD40 domain
Cluster-2683.362986	2	K13944 LOB domain-containing protein 16 | (RefSeq) LOB domain-containing protein 16 (A)	PREDICTED: LOB domain-containing protein 4-like [Gossypium raimondii]	RecName: Full=LOB domain-containing protein 4; AltName: Full=ASYMMETRIC LEAVES 2-like protein 6; Short=AS2-like protein 6;	SubName: Full=Uncharacterized protein {ECO:0000313|EMBL:KJB69796.1};	--	--	Lateral organ boundaries (LOB) domain
Cluster-2683.128228	2	K13832 3-dehydroquinate dehydratase / shikimate dehydrogenase [EC:4.2.1.10 1.1.1.25] | (RefSeq) bifunctional 3-dehydroquinate dehydratase/shikimate dehydrogenase, chloroplastic-like isoform X1 (A)	Zinc finger, CCCH-type [Corchorus olitorius]	RecName: Full=Zinc finger CCCH domain-containing protein 58; Short=AtC3H58; AltName: Full=Zinc finger CCCH domain-containing protein ZFN-like 3;	SubName: Full=Zinc finger, CCCH-type {ECO:0000313|EMBL:OMO98442.1};	CCCH-type Zn-finger protein	GO:0005634,nucleus; GO:0003677,DNA binding; GO:0046872,metal ion binding; GO:0003729,mRNA binding	Zinc finger C-x8-C-x5-C-x3-H type (and similar)
Cluster-2683.130625	2	K13832 3-dehydroquinate dehydratase / shikimate dehydrogenase [EC:4.2.1.10 1.1.1.25] | (RefSeq) bifunctional 3-dehydroquinate dehydratase/shikimate dehydrogenase, chloroplastic-like isoform X1 (A)	Zinc finger, CCCH-type [Corchorus olitorius]	RecName: Full=Zinc finger CCCH domain-containing protein 58; Short=AtC3H58; AltName: Full=Zinc finger CCCH domain-containing protein ZFN-like 3;	SubName: Full=Zinc finger, CCCH-type {ECO:0000313|EMBL:OMO98442.1};	CCCH-type Zn-finger protein	GO:0005634,nucleus; GO:0003677,DNA binding; GO:0046872,metal ion binding; GO:0003729,mRNA binding	Zinc finger C-x8-C-x5-C-x3-H type (and similar)
Cluster-2683.22337	2	K13832 3-dehydroquinate dehydratase / shikimate dehydrogenase [EC:4.2.1.10 1.1.1.25] | (RefSeq) bifunctional 3-dehydroquinate dehydratase/shikimate dehydrogenase, chloroplastic-like isoform X1 (A)	PREDICTED: zinc finger CCCH domain-containing protein 3-like isoform X1 [Gossypium raimondii]	RecName: Full=Zinc finger CCCH domain-containing protein 26; Short=AtC3H26; AltName: Full=Zinc finger CCCH domain-containing protein ZFN2;	SubName: Full=Uncharacterized protein {ECO:0000313|EMBL:KJB08672.1};	CCCH-type Zn-finger protein	GO:0005634,nucleus; GO:0003677,DNA binding; GO:0046872,metal ion binding	Zinc finger C-x8-C-x5-C-x3-H type (and similar)
Cluster-2683.355873	2	K13832 3-dehydroquinate dehydratase / shikimate dehydrogenase [EC:4.2.1.10 1.1.1.25] | (RefSeq) bifunctional 3-dehydroquinate dehydratase/shikimate dehydrogenase, chloroplastic-like isoform X1 (A)	PREDICTED: zinc finger CCCH domain-containing protein 3-like isoform X1 [Gossypium raimondii]	RecName: Full=Zinc finger CCCH domain-containing protein 3; Short=AtC3H3; EC=3.1.-.-; AltName: Full=Zinc finger CCCH domain-containing protein ZFN-like 4;	SubName: Full=Uncharacterized protein {ECO:0000313|EMBL:KJB08672.1};	CCCH-type Zn-finger protein	GO:0005634,nucleus; GO:0003677,DNA binding; GO:0046872,metal ion binding; GO:0003729,mRNA binding; GO:0004518,nuclease activity	Zinc finger C-x8-C-x5-C-x3-H type (and similar)
Cluster-2683.180273	2	K13789 geranylgeranyl diphosphate synthase, type II [EC:2.5.1.1 2.5.1.10 2.5.1.29] | (RefSeq) geranylgeranyl pyrophosphate synthase, chloroplastic-like (A)	PREDICTED: geranylgeranyl pyrophosphate synthase, chloroplastic-like [Gossypium hirsutum]	RecName: Full=Geranylgeranyl pyrophosphate synthase, chloroplastic; Short=GGPP synthase; Short=GGPS; EC=2.5.1.-; AltName: Full=(2E,6E)-farnesyl diphosphate synthase; AltName: Full=Dimethylallyltranstransferase; EC=2.5.1.1; AltName: Full=Farnesyl diphosphate synthase; AltName: Full=Farnesyltranstransferase; EC=2.5.1.29; AltName: Full=Geranyltranstransferase; EC=2.5.1.10; Flags: Precursor;	SubName: Full=geranylgeranyl pyrophosphate synthase, chloroplastic-like {ECO:0000313|RefSeq:XP_016698663.1};	Geranylgeranyl pyrophosphate synthase/Polyprenyl synthetase	GO:0009507,chloroplast; GO:0004161,dimethylallyltranstransferase activity; GO:0004311,farnesyltranstransferase activity; GO:0004337,geranyltranstransferase activity; GO:0046872,metal ion binding; GO:0016117,carotenoid biosynthetic process; GO:0045337,farnesyl diphosphate biosynthetic process; GO:0033384,geranyl diphosphate biosynthetic process; GO:0033386,geranylgeranyl diphosphate biosynthetic p…	Polyprenyl synthetase
Cluster-2683.193472	2	K13789 geranylgeranyl diphosphate synthase, type II [EC:2.5.1.1 2.5.1.10 2.5.1.29] | (RefSeq) geranylgeranyl pyrophosphate synthase, chloroplastic-like (A)	PREDICTED: geranylgeranyl pyrophosphate synthase, chloroplastic-like [Gossypium hirsutum]	RecName: Full=Geranylgeranyl pyrophosphate synthase, chloroplastic; Short=GGPP synthase; Short=GGPS; EC=2.5.1.-; AltName: Full=(2E,6E)-farnesyl diphosphate synthase; AltName: Full=Dimethylallyltranstransferase; EC=2.5.1.1; AltName: Full=Farnesyl diphosphate synthase; AltName: Full=Farnesyltranstransferase; EC=2.5.1.29; AltName: Full=Geranyltranstransferase; EC=2.5.1.10; Flags: Precursor;	SubName: Full=geranylgeranyl pyrophosphate synthase, chloroplastic-like {ECO:0000313|RefSeq:XP_016698663.1};	--	GO:0009507,chloroplast; GO:0004161,dimethylallyltranstransferase activity; GO:0004311,farnesyltranstransferase activity; GO:0004337,geranyltranstransferase activity; GO:0046872,metal ion binding; GO:0016117,carotenoid biosynthetic process; GO:0045337,farnesyl diphosphate biosynthetic process; GO:0033384,geranyl diphosphate biosynthetic process; GO:0033386,geranylgeranyl diphosphate biosynthetic p…	--
Cluster-2683.194749	2	K13789 geranylgeranyl diphosphate synthase, type II [EC:2.5.1.1 2.5.1.10 2.5.1.29] | (RefSeq) geranylgeranyl pyrophosphate synthase, chloroplastic-like (A)	geranylgeranyl pyrophosphate synthase, chloroplastic-like [Durio zibethinus]	RecName: Full=Geranylgeranyl pyrophosphate synthase, chloroplastic; Short=GGPP synthase; Short=GGPS; EC=2.5.1.-; AltName: Full=(2E,6E)-farnesyl diphosphate synthase; AltName: Full=Dimethylallyltranstransferase; EC=2.5.1.1; AltName: Full=Farnesyl diphosphate synthase; AltName: Full=Farnesyltranstransferase; EC=2.5.1.29; AltName: Full=Geranyltranstransferase; EC=2.5.1.10; Flags: Precursor;	SubName: Full=Polyprenyl synthetase {ECO:0000313|EMBL:OMO84253.1};	Geranylgeranyl pyrophosphate synthase/Polyprenyl synthetase	GO:0009507,chloroplast; GO:0004161,dimethylallyltranstransferase activity; GO:0004311,farnesyltranstransferase activity; GO:0004337,geranyltranstransferase activity; GO:0046872,metal ion binding; GO:0016117,carotenoid biosynthetic process; GO:0045337,farnesyl diphosphate biosynthetic process; GO:0033384,geranyl diphosphate biosynthetic process; GO:0033386,geranylgeranyl diphosphate biosynthetic p…	Polyprenyl synthetase
Cluster-2683.253199	2	K13789 geranylgeranyl diphosphate synthase, type II [EC:2.5.1.1 2.5.1.10 2.5.1.29] | (RefSeq) geranylgeranyl pyrophosphate synthase, chloroplastic-like (A)	geranylgeranyl pyrophosphate synthase, chloroplastic-like [Durio zibethinus]	RecName: Full=Geranylgeranyl pyrophosphate synthase, chloroplastic; Short=GGPP synthase; Short=GGPS; EC=2.5.1.-; AltName: Full=(2E,6E)-farnesyl diphosphate synthase; AltName: Full=Dimethylallyltranstransferase; EC=2.5.1.1; AltName: Full=Farnesyl diphosphate synthase; AltName: Full=Farnesyltranstransferase; EC=2.5.1.29; AltName: Full=Geranyltranstransferase; EC=2.5.1.10; Flags: Precursor;	SubName: Full=Geranylgeranyl pyrophosphate synthase 1 {ECO:0000313|EMBL:EOX91186.1};	Geranylgeranyl pyrophosphate synthase/Polyprenyl synthetase	GO:0009507,chloroplast; GO:0004161,dimethylallyltranstransferase activity; GO:0004311,farnesyltranstransferase activity; GO:0004337,geranyltranstransferase activity; GO:0046872,metal ion binding; GO:0016117,carotenoid biosynthetic process; GO:0045337,farnesyl diphosphate biosynthetic process; GO:0033384,geranyl diphosphate biosynthetic process; GO:0033386,geranylgeranyl diphosphate biosynthetic p…	Polyprenyl synthetase
Cluster-2683.189960	2	K13691 pathogen-inducible salicylic acid glucosyltransferase [EC:2.4.1.-] | (RefSeq) UDP-glycosyltransferase 74G1-like (A)	PREDICTED: UDP-glycosyltransferase 87A1-like [Gossypium raimondii]	RecName: Full=UDP-glycosyltransferase 87A2; EC=2.4.1.-;	SubName: Full=Uncharacterized protein {ECO:0000313|EMBL:KJB56183.1};	UDP-glucuronosyl and UDP-glucosyl transferase	GO:0005737,cytoplasm; GO:0005829,cytosol; GO:0005634,nucleus; GO:0080043,quercetin 3-O-glucosyltransferase activity; GO:0080044,quercetin 7-O-glucosyltransferase activity; GO:0008152,metabolic process; GO:0009909,regulation of flower development	UDP-glucoronosyl and UDP-glucosyl transferase
Cluster-2683.256726	2	K13681 xyloglucan fucosyltransferase [EC:2.4.1.-] | (RefSeq) galactoside 2-alpha-L-fucosyltransferase-like isoform X1 (A)	PREDICTED: galactoside 2-alpha-L-fucosyltransferase-like isoform X1 [Gossypium hirsutum]	RecName: Full=Galactoside 2-alpha-L-fucosyltransferase; EC=2.4.1.-; AltName: Full=PsFT1; AltName: Full=Xyloglucan alpha-(1,2)-fucosyltransferase;	SubName: Full=galactoside 2-alpha-L-fucosyltransferase-like isoform X1 {ECO:0000313|RefSeq:XP_016713073.1}; SubName: Full=galactoside 2-alpha-L-fucosyltransferase-like isoform X2 {ECO:0000313|RefSeq:XP_016713074.1};	--	GO:0032580,Golgi cisterna membrane; GO:0016021,integral component of membrane; GO:0008107,galactoside 2-alpha-L-fucosyltransferase activity; GO:0042546,cell wall biogenesis; GO:0071555,cell wall organization; GO:0006486,protein glycosylation	Xyloglucan fucosyltransferase
Cluster-2683.148847	2	K13680 beta-mannan synthase [EC:2.4.1.32] | (RefSeq) glucomannan 4-beta-mannosyltransferase 2-like (A)	hypothetical protein B456_006G109100 [Gossypium raimondii]	RecName: Full=Glucomannan 4-beta-mannosyltransferase 2; EC=2.4.1.32; AltName: Full=Cellulose synthase-like protein A2; Short=AtCslA2; AltName: Full=Glucomannan synthase; AltName: Full=Mannan synthase 2;	SubName: Full=Uncharacterized protein {ECO:0000313|EMBL:KJB35318.1};	--	GO:0005794,Golgi apparatus; GO:0000139,Golgi membrane; GO:0016021,integral component of membrane; GO:0047259,glucomannan 4-beta-mannosyltransferase activity; GO:0051753,mannan synthase activity; GO:0071555,cell wall organization; GO:0010192,mucilage biosynthetic process; GO:0048359,mucilage metabolic process involved in seed coat development	Glycosyl transferase family group 2
Cluster-2683.218139	2	K13566 omega-amidase [EC:3.5.1.3] | (RefSeq) omega-amidase,chloroplastic-like (A)	PREDICTED: omega-amidase,chloroplastic-like [Gossypium raimondii]	RecName: Full=Omega-amidase, chloroplastic; EC=3.5.1.3 {ECO:0000269|PubMed:24461228}; AltName: Full=Nitrilase-like protein 3; Flags: Precursor;	SubName: Full=Uncharacterized protein {ECO:0000313|EMBL:KJB07035.1};	Carbon-nitrogen hydrolase	GO:0009507,chloroplast; GO:0009570,chloroplast stroma; GO:0005829,cytosol; GO:0050152,omega-amidase activity; GO:0008270,zinc ion binding; GO:0006108,malate metabolic process; GO:0006807,nitrogen compound metabolic process; GO:0006107,oxaloacetate metabolic process	Carbon-nitrogen hydrolase
Cluster-2683.236588	2	K13566 omega-amidase [EC:3.5.1.3] | (RefSeq) omega-amidase, chloroplastic-like (A)	PREDICTED: omega-amidase, chloroplastic-like [Gossypium arboreum]	RecName: Full=Omega-amidase, chloroplastic; EC=3.5.1.3 {ECO:0000269|PubMed:24461228}; AltName: Full=Nitrilase-like protein 3; Flags: Precursor;	SubName: Full=Uncharacterized protein {ECO:0000313|EMBL:KJB07035.1};	Carbon-nitrogen hydrolase	GO:0009507,chloroplast; GO:0009570,chloroplast stroma; GO:0005829,cytosol; GO:0050152,omega-amidase activity; GO:0008270,zinc ion binding; GO:0006108,malate metabolic process; GO:0006807,nitrogen compound metabolic process; GO:0006107,oxaloacetate metabolic process	Carbon-nitrogen hydrolase
Cluster-2683.73740	2	K13525 transitional endoplasmic reticulum ATPase | (RefSeq) cell division cycle protein 48 homolog isoform X1 (A)	PREDICTED: cell division control protein 48 homolog B-like [Gossypium hirsutum]	RecName: Full=Cell division control protein 48 homolog B; Short=AtCDC48b;	SubName: Full=cell division control protein 48 homolog B-like {ECO:0000313|RefSeq:XP_016718119.1};	AAA+-type ATPase	GO:0005856,cytoskeleton; GO:0005634,nucleus; GO:0009524,phragmoplast; GO:0005524,ATP binding; GO:0007049,cell cycle; GO:0051301,cell division; GO:0015031,protein transport	ATPase family associated with various cellular activities (AAA)
Cluster-2683.114851	2	K13519 lysophospholipid acyltransferase [EC:2.3.1.51 2.3.1.23 2.3.1.-] | (RefSeq) lysophospholipid acyltransferase 1-like isoform X1 (A)	PREDICTED: elongator complex protein 5 isoform X1 [Gossypium arboreum]	RecName: Full=Elongator complex protein 5; Short=AtELP5; AltName: Full=Elongator component 5;	SubName: Full=Histone acetylation protein 2 {ECO:0000313|EMBL:OMO80221.1};	--	GO:0005737,cytoplasm; GO:0033588,Elongator holoenzyme complex; GO:0005634,nucleus; GO:0016746,transferase activity, transferring acyl groups; GO:0006355,regulation of transcription, DNA-templated; GO:0006351,transcription, DNA-templated; GO:0002098,tRNA wobble uridine modification	Elongator subunit Iki1
Cluster-2683.159033	2	K13510 lysophosphatidylcholine acyltransferase / lyso-PAF acetyltransferase [EC:2.3.1.23 2.3.1.67] | (RefSeq) lysophospholipid acyltransferase LPEAT1-like isoform X1 (A)	PREDICTED: lysophospholipid acyltransferase LPEAT1-like isoform X1 [Gossypium hirsutum]	RecName: Full=Lysophospholipid acyltransferase LPEAT1; EC=2.3.1.25; AltName: Full=Lysophosphatidylethanolamine acyltransferase 1; Short=AtLPEAT1;	SubName: Full=lysophospholipid acyltransferase LPEAT1-like isoform X1 {ECO:0000313|RefSeq:XP_016727658.1};	Predicted phosphate acyltransferase, contains PlsC domain	GO:0005783,endoplasmic reticulum; GO:0005789,endoplasmic reticulum membrane; GO:0016021,integral component of membrane; GO:0005634,nucleus; GO:0071618,lysophosphatidylethanolamine acyltransferase activity; GO:0050200,plasmalogen synthase activity; GO:0008654,phospholipid biosynthetic process; GO:0006644,phospholipid metabolic process; GO:0000038,very long-chain fatty acid metabolic process	Acyltransferase
Cluster-2683.151083	2	K13508 glycerol-3-phosphate acyltransferase [EC:2.3.1.15 2.3.1.198] | (RefSeq) probable glycerol-3-phosphate acyltransferase 8 (A)	Glycerol-3-phosphate acyltransferase 8 [Theobroma cacao]	RecName: Full=Probable glycerol-3-phosphate acyltransferase 8; EC=2.3.1.15;	SubName: Full=Glycerol-3-phosphate acyltransferase 8 {ECO:0000313|EMBL:EOX95939.1};	--	GO:0005783,endoplasmic reticulum; GO:0016021,integral component of membrane; GO:0016020,membrane; GO:0090447,glycerol-3-phosphate 2-O-acyltransferase activity; GO:0004366,glycerol-3-phosphate O-acyltransferase activity; GO:0016791,phosphatase activity; GO:0102420,sn-1-glycerol-3-phosphate C16:0-DCA-CoA acyl transferase activity; GO:0016024,CDP-diacylglycerol biosynthetic process; GO:0010143,cutin…	Acyltransferase
Cluster-2683.126853	2	K13493 cytokinin-N-glucosyltransferase [EC:2.4.1.-] | (RefSeq) hypothetical protein (A)	PREDICTED: UDP-glycosyltransferase 76E2-like [Gossypium raimondii]	RecName: Full=UDP-glucose iridoid glucosyltransferase; EC=2.4.1.-; AltName: Full=UDP-glucose glucosyltransferase 7; Short=CrUGT7; AltName: Full=UDP-glycosyltransferase 76A2;	SubName: Full=Uncharacterized protein {ECO:0000313|EMBL:KJB08922.1};	UDP-glucuronosyl and UDP-glucosyl transferase	GO:0035251,UDP-glucosyltransferase activity; GO:1900994,(-)-secologanin biosynthetic process	UDP-glucoronosyl and UDP-glucosyl transferase
Cluster-2683.155322	2	K13473 chitin elicitor-binding protein | (RefSeq) uncharacterized protein LOC100384051 precursor (A)	PREDICTED: lysM domain-containing GPI-anchored protein 2-like [Gossypium arboreum]	RecName: Full=LysM domain-containing GPI-anchored protein 2; AltName: Full=Chitin elicitor-binding protein LYM2; Short=CEBiP LYM2; Flags: Precursor;	SubName: Full=Uncharacterized protein {ECO:0000313|EMBL:KHG07219.1};	--	GO:0031225,anchored component of membrane; GO:0046658,anchored component of plasma membrane; GO:0005886,plasma membrane; GO:0009506,plasmodesma; GO:0008061,chitin binding; GO:0006952,defense response	LysM domain
Cluster-2683.351378	2	K13473 chitin elicitor-binding protein | (RefSeq) uncharacterized protein LOC100384051 precursor (A)	PREDICTED: lysM domain-containing GPI-anchored protein 2-like isoform X2 [Gossypium hirsutum]	RecName: Full=LysM domain-containing GPI-anchored protein 2; AltName: Full=Chitin elicitor-binding protein LYM2; Short=CEBiP LYM2; Flags: Precursor;	SubName: Full=lysM domain-containing GPI-anchored protein 2-like isoform X2 {ECO:0000313|RefSeq:XP_016719341.1};	--	GO:0031225,anchored component of membrane; GO:0046658,anchored component of plasma membrane; GO:0005886,plasma membrane; GO:0009506,plasmodesma; GO:0008061,chitin binding; GO:0006952,defense response	LysM domain
Cluster-2683.57845	2	K13473 chitin elicitor-binding protein | (RefSeq) uncharacterized protein LOC100384051 precursor (A)	PREDICTED: lysM domain-containing GPI-anchored protein 2-like isoform X1 [Gossypium hirsutum]	RecName: Full=LysM domain-containing GPI-anchored protein 2; AltName: Full=Chitin elicitor-binding protein LYM2; Short=CEBiP LYM2; Flags: Precursor;	SubName: Full=lysM domain-containing GPI-anchored protein 2-like isoform X1 {ECO:0000313|RefSeq:XP_016719334.1};	--	GO:0031225,anchored component of membrane; GO:0046658,anchored component of plasma membrane; GO:0005886,plasma membrane; GO:0009506,plasmodesma; GO:0008061,chitin binding; GO:0006952,defense response	LysM domain
Cluster-2683.158232	2	K13466 EIX receptor 1/2 | (RefSeq) receptor-like protein 12 (A)	hypothetical protein B456_009G072100 [Gossypium raimondii]	RecName: Full=DNA damage-repair/toleration protein DRT100; Flags: Precursor;	SubName: Full=Uncharacterized protein {ECO:0000313|EMBL:KJB55354.1};	FOG: Leucine rich repeat	GO:0009507,chloroplast; GO:0000166,nucleotide binding; GO:0006281,DNA repair	Leucine rich repeat N-terminal domain
Cluster-2683.209901	2	K13466 EIX receptor 1/2 | (RefSeq) receptor-like protein 12 (A)	hypothetical protein B456_009G072100 [Gossypium raimondii]	RecName: Full=DNA damage-repair/toleration protein DRT100; Flags: Precursor;	SubName: Full=Uncharacterized protein {ECO:0000313|EMBL:KJB55354.1};	FOG: Leucine rich repeat	GO:0009507,chloroplast; GO:0000166,nucleotide binding; GO:0006281,DNA repair	Leucine rich repeat N-terminal domain
Cluster-2683.159125	2	K13464 jasmonate ZIM domain-containing protein | (RefSeq) protein TIFY 11B-like (A)	Jasmonate-zim-domain protein 6, putative isoform 3 [Theobroma cacao]	RecName: Full=Protein TIFY 11B; AltName: Full=Jasmonate ZIM domain-containing protein 6;	SubName: Full=Jasmonate-zim-domain protein 6, putative isoform 3 {ECO:0000313|EMBL:EOY27301.1};	--	GO:0005634,nucleus; GO:0003714,transcription corepressor activity; GO:0006952,defense response; GO:1903507,negative regulation of nucleic acid-templated transcription; GO:0031347,regulation of defense response; GO:2000022,regulation of jasmonic acid mediated signaling pathway; GO:0006355,regulation of transcription, DNA-templated; GO:0009753,response to jasmonic acid; GO:0009611,response to wound…	Divergent CCT motif
Cluster-2683.120154	2	K13464 jasmonate ZIM domain-containing protein | (RefSeq) protein TIFY 11B (A)	protein TIFY 11B-like isoform X1 [Herrania umbratica]	RecName: Full=Protein TIFY 11B; AltName: Full=Jasmonate ZIM domain-containing protein 6;	SubName: Full=Jasmonate-zim-domain protein 6, putative isoform 1 {ECO:0000313|EMBL:EOY27299.1};	--	GO:0005634,nucleus; GO:0003714,transcription corepressor activity; GO:0006952,defense response; GO:1903507,negative regulation of nucleic acid-templated transcription; GO:0031347,regulation of defense response; GO:2000022,regulation of jasmonic acid mediated signaling pathway; GO:0006355,regulation of transcription, DNA-templated; GO:0009753,response to jasmonic acid; GO:0009611,response to wound…	tify domain
Cluster-2683.38731	2	K13449 pathogenesis-related protein 1 | (RefSeq) pathogenesis-related protein 1-like (A)	PREDICTED: STS14 protein-like [Gossypium arboreum]	RecName: Full=STS14 protein; Flags: Precursor;	SubName: Full=STS14 protein-like {ECO:0000313|RefSeq:XP_016677763.1};	Defense-related protein containing SCP domain	--	Cysteine-rich secretory protein family
Cluster-2683.143768	2	K13435 serine/threonine-protein kinase Pto | (RefSeq) receptor-like protein kinase HERK 1 (A)	probable inactive leucine-rich repeat receptor-like protein kinase At3g03770 [Durio zibethinus]	RecName: Full=Probable inactive leucine-rich repeat receptor-like protein kinase At3g03770; Flags: Precursor;	SubName: Full=Uncharacterized protein {ECO:0000313|EMBL:KHG06301.1};	--	GO:0016021,integral component of membrane; GO:0005886,plasma membrane; GO:0005524,ATP binding; GO:0004672,protein kinase activity	Protein tyrosine kinase
Cluster-2683.69832	2	K13435 serine/threonine-protein kinase Pto | (RefSeq) receptor-like protein kinase HERK 1 (A)	PREDICTED: probable inactive leucine-rich repeat receptor-like protein kinase At3g03770 [Gossypium hirsutum]	RecName: Full=Probable inactive leucine-rich repeat receptor-like protein kinase At3g03770; Flags: Precursor;	SubName: Full=probable inactive leucine-rich repeat receptor-like protein kinase At3g03770 {ECO:0000313|RefSeq:XP_016680969.1, ECO:0000313|RefSeq:XP_016680971.1, ECO:0000313|RefSeq:XP_016680972.1};	--	GO:0016021,integral component of membrane; GO:0005886,plasma membrane; GO:0005524,ATP binding; GO:0004672,protein kinase activity	Protein tyrosine kinase
Cluster-2683.141918	2	K13435 serine/threonine-protein kinase Pto | (RefSeq) Pto; serine/threonine protein kinase Pto (A)	hypothetical protein B456_011G124900 [Gossypium raimondii]	RecName: Full=Receptor-like protein kinase FERONIA; EC=2.7.11.1; AltName: Full=Protein SIRENE; Flags: Precursor;	SubName: Full=Uncharacterized protein {ECO:0000313|EMBL:KJB71481.1};	Serine/threonine protein kinase	GO:0043680,filiform apparatus; GO:0016021,integral component of membrane; GO:0005622,intracellular; GO:0016020,membrane; GO:0005886,plasma membrane; GO:0009506,plasmodesma; GO:0005524,ATP binding; GO:0004672,protein kinase activity; GO:0004674,protein serine/threonine kinase activity; GO:0009738,abscisic acid-activated signaling pathway; GO:0009742,brassinosteroid mediated signaling pathway; GO:0…	Protein tyrosine kinase
Cluster-2683.290347	2	K13434 pathogenesis-related genes transcriptional activator PTI6 | (RefSeq) pathogenesis-related genes transcriptional activator PTI6-like (A)	Ethylene-responsive transcription factor, putative [Theobroma cacao]	RecName: Full=Ethylene-responsive transcription factor CRF4; AltName: Full=Protein CYTOKININ RESPONSE FACTOR 4;	SubName: Full=Ethylene-responsive transcription factor, putative {ECO:0000313|EMBL:EOY23443.1};	--	GO:0005737,cytoplasm; GO:0005634,nucleus; GO:0003677,DNA binding; GO:0003700,DNA-binding transcription factor activity; GO:0009736,cytokinin-activated signaling pathway; GO:0009873,ethylene-activated signaling pathway; GO:0048366,leaf development; GO:0006351,transcription, DNA-templated	AP2 domain
Cluster-2683.67488	2	K13430 serine/threonine-protein kinase PBS1 [EC:2.7.11.1] | (RefSeq) serine/threonine-protein kinase PBS1-like isoform X1 (A)	Kinase superfamily protein isoform 2, partial [Theobroma cacao]	RecName: Full=Receptor-like serine/threonine-protein kinase NCRK; EC=2.7.11.1; Flags: Precursor;	SubName: Full=Kinase superfamily protein isoform 2 {ECO:0000313|EMBL:EOY34404.1}; Flags: Fragment;	Serine/threonine protein kinase	GO:0012505,endomembrane system; GO:0005768,endosome; GO:0010008,endosome membrane; GO:0016021,integral component of membrane; GO:0031902,late endosome membrane; GO:0005886,plasma membrane; GO:0005524,ATP binding; GO:0051020,GTPase binding; GO:0004675,transmembrane receptor protein serine/threonine kinase activity; GO:0007166,cell surface receptor signaling pathway; GO:0006468,protein phosphorylat…	Protein kinase domain
Cluster-2683.26562	2	K13430 serine/threonine-protein kinase PBS1 [EC:2.7.11.1] | (RefSeq) serine/threonine-protein kinase PBS1 (A)	PREDICTED: serine/threonine-protein kinase CDL1-like [Gossypium hirsutum]	RecName: Full=Probable serine/threonine-protein kinase PBL28 {ECO:0000305}; EC=2.7.11.1 {ECO:0000305}; AltName: Full=PBS1-like protein 28 {ECO:0000303|PubMed:20413097};	SubName: Full=serine/threonine-protein kinase CDL1-like {ECO:0000313|RefSeq:XP_016721009.1};	Serine/threonine protein kinase	GO:0005886,plasma membrane; GO:0005524,ATP binding; GO:0004675,transmembrane receptor protein serine/threonine kinase activity; GO:0007166,cell surface receptor signaling pathway; GO:0006952,defense response; GO:0006468,protein phosphorylation	Protein kinase domain
Cluster-2683.191855	2	K13428 LRR receptor-like serine/threonine-protein kinase EFR [EC:2.7.11.1] | (RefSeq) LRR receptor-like serine/threonine-protein kinase EFR (A)	PREDICTED: probable LRR receptor-like serine/threonine-protein kinase At3g47570 [Gossypium arboreum]	RecName: Full=Probable LRR receptor-like serine/threonine-protein kinase At3g47570; EC=2.7.11.1; Flags: Precursor;	SubName: Full=probable LRR receptor-like serine/threonine-protein kinase At3g47570 {ECO:0000313|RefSeq:XP_016706468.1};	--	GO:0016021,integral component of membrane; GO:0005886,plasma membrane; GO:0005524,ATP binding; GO:0004674,protein serine/threonine kinase activity	Leucine rich repeat
Cluster-2683.193274	2	K13424 WRKY transcription factor 33 | (RefSeq) probable WRKY transcription factor 58 (A)	PREDICTED: probable WRKY transcription factor 20 [Gossypium arboreum]	RecName: Full=Probable WRKY transcription factor 20; AltName: Full=WRKY DNA-binding protein 20;	SubName: Full=probable WRKY transcription factor 20 {ECO:0000313|RefSeq:XP_016702661.1};	--	GO:0005634,nucleus; GO:0003700,DNA-binding transcription factor activity; GO:0043565,sequence-specific DNA binding; GO:0045893,positive regulation of transcription, DNA-templated; GO:0009961,response to 1-aminocyclopropane-1-carboxylic acid; GO:0009611,response to wounding; GO:0006351,transcription, DNA-templated	WRKY DNA -binding domain
Cluster-2683.47699	2	K13422 transcription factor MYC2 | (RefSeq) transcription factor MYC2-like (A)	transcription factor MYC2-like [Durio zibethinus]	RecName: Full=Transcription factor MYC4; Short=AtMYC4; AltName: Full=Basic helix-loop-helix protein 4; Short=AtbHLH4; Short=bHLH 4; AltName: Full=Transcription factor EN 37; AltName: Full=bHLH transcription factor bHLH004;	SubName: Full=Basic helix-loop-helix DNA-binding family protein {ECO:0000313|EMBL:EOY23994.1};	--	GO:0005634,nucleus; GO:0043425,bHLH transcription factor binding; GO:0003677,DNA binding; GO:0003700,DNA-binding transcription factor activity; GO:0046983,protein dimerization activity; GO:0009718,anthocyanin-containing compound biosynthetic process; GO:0006952,defense response; GO:0045893,positive regulation of transcription, DNA-templated; GO:0006355,regulation of transcription, DNA-templated; …	Helix-loop-helix DNA-binding domain
Cluster-2683.244449	2	K13422 transcription factor MYC2 | (RefSeq) transcription factor MYC2 (A)	PREDICTED: transcription factor bHLH13 [Theobroma cacao]	RecName: Full=Transcription factor ABA-INDUCIBLE bHLH-TYPE; Short=AtAIB; AltName: Full=Basic helix-loop-helix protein 17; Short=AtbHLH17; Short=bHLH 17; AltName: Full=Transcription factor EN 35; AltName: Full=bHLH transcription factor bHLH017;	SubName: Full=Myc2 bHLH protein isoform 1 {ECO:0000313|EMBL:EOX95684.1};	--	GO:0005634,nucleus; GO:0003677,DNA binding; GO:0003700,DNA-binding transcription factor activity; GO:0046983,protein dimerization activity; GO:0009738,abscisic acid-activated signaling pathway; GO:0010629,negative regulation of gene expression; GO:0006355,regulation of transcription, DNA-templated; GO:0009737,response to abscisic acid; GO:0009611,response to wounding; GO:0006351,transcription, DN…	Helix-loop-helix DNA-binding domain
Cluster-2683.305748	2	K13420 LRR receptor-like serine/threonine-protein kinase FLS2 [EC:2.7.11.1] | (RefSeq) putative receptor-like protein kinase At3g47110 isoform X1 (A)	PREDICTED: LRR receptor-like serine/threonine-protein kinase GSO1 isoform X2 [Gossypium hirsutum]	RecName: Full=Receptor kinase-like protein Xa21 {ECO:0000303|Ref.1}; EC=2.7.11.1 {ECO:0000255|PROSITE-ProRule:PRU00159, ECO:0000269|PubMed:11927577}; Contains: RecName: Full=Receptor kinase-like protein Xa21, processed {ECO:0000250|UniProtKB:Q2R2D5}; Flags: Precursor;	SubName: Full=LRR receptor-like serine/threonine-protein kinase GSO1 isoform X2 {ECO:0000313|RefSeq:XP_016665893.1};	--	GO:0005789,endoplasmic reticulum membrane; GO:0016021,integral component of membrane; GO:0005634,nucleus; GO:0005886,plasma membrane; GO:0005524,ATP binding; GO:0004674,protein serine/threonine kinase activity; GO:0006952,defense response; GO:0031349,positive regulation of defense response; GO:1900426,positive regulation of defense response to bacterium; GO:0046777,protein autophosphorylation	Protein tyrosine kinase
Cluster-2683.180100	2	K13420 LRR receptor-like serine/threonine-protein kinase FLS2 [EC:2.7.11.1] | (RefSeq) probable LRR receptor-like serine/threonine-protein kinase At3g47570 (A)	PREDICTED: DNA-damage-repair/toleration protein DRT100-like [Gossypium raimondii]	RecName: Full=DNA damage-repair/toleration protein DRT100; Flags: Precursor;	SubName: Full=DNA-damage-repair/toleration protein DRT100-like isoform X1 {ECO:0000313|RefSeq:XP_016689293.1}; SubName: Full=DNA-damage-repair/toleration protein DRT100-like isoform X2 {ECO:0000313|RefSeq:XP_016689294.1};	FOG: Leucine rich repeat	GO:0009507,chloroplast; GO:0000166,nucleotide binding; GO:0006281,DNA repair	Leucine rich repeat
Cluster-2683.275616	2	K13420 LRR receptor-like serine/threonine-protein kinase FLS2 [EC:2.7.11.1] | (RefSeq) LRR receptor-like serine/threonine-protein kinase FLS2 (A)	PREDICTED: putative leucine-rich repeat receptor-like serine/threonine-protein kinase At2g14440 [Gossypium arboreum]	RecName: Full=Receptor like protein 4 {ECO:0000303|PubMed:18434605}; Short=AtRLP4 {ECO:0000303|PubMed:18434605}; Flags: Precursor;	SubName: Full=Uncharacterized protein {ECO:0000313|EMBL:KHG05189.1};	FOG: Leucine rich repeat	GO:0005768,endosome; GO:0005794,Golgi apparatus; GO:0016021,integral component of membrane; GO:0005802,trans-Golgi network	Leucine Rich repeats (2 copies)
Cluster-2683.298269	2	K13420 LRR receptor-like serine/threonine-protein kinase FLS2 [EC:2.7.11.1] | (RefSeq) LRR receptor-like serine/threonine-protein kinase FLS2 (A)	leucine-rich repeat extensin-like protein 4 [Durio zibethinus]	RecName: Full=Leucine-rich repeat extensin-like protein 4; Short=AtLRX4; Short=LRR/EXTENSIN4; AltName: Full=Cell wall hydroxyproline-rich glycoprotein; Flags: Precursor;	SubName: Full=Uncharacterized protein {ECO:0000313|EMBL:KJB54313.1};	--	GO:0005618,cell wall; GO:0005576,extracellular region; GO:0009505,plant-type cell wall; GO:0009506,plasmodesma; GO:0005199,structural constituent of cell wall; GO:0071555,cell wall organization	Leucine rich repeat
Cluster-2683.319241	2	K13420 LRR receptor-like serine/threonine-protein kinase FLS2 [EC:2.7.11.1] | (RefSeq) LRR receptor-like serine/threonine-protein kinase FLS2 (A)	probable LRR receptor-like serine/threonine-protein kinase At2g16250 [Durio zibethinus]	RecName: Full=Probable LRR receptor-like serine/threonine-protein kinase At2g16250; EC=2.7.11.1; Flags: Precursor;	SubName: Full=Uncharacterized protein {ECO:0000313|EMBL:KJB63660.1};	--	GO:0016021,integral component of membrane; GO:0009505,plant-type cell wall; GO:0005886,plasma membrane; GO:0009506,plasmodesma; GO:0005524,ATP binding; GO:0004674,protein serine/threonine kinase activity	Leucine Rich repeats (2 copies)
Cluster-2683.276690	2	K13420 LRR receptor-like serine/threonine-protein kinase FLS2 [EC:2.7.11.1] | (RefSeq) hypothetical protein (A)	PREDICTED: probable leucine-rich repeat receptor-like protein kinase At1g35710 [Gossypium raimondii]	RecName: Full=Probable leucine-rich repeat receptor-like protein kinase At1g35710; EC=2.7.11.1; Flags: Precursor;	SubName: Full=Uncharacterized protein {ECO:0000313|EMBL:KJB50931.1};	FOG: Leucine rich repeat	GO:0016021,integral component of membrane; GO:0005524,ATP binding; GO:0004674,protein serine/threonine kinase activity	Leucine rich repeat
Cluster-2683.40610	2	K13420 LRR receptor-like serine/threonine-protein kinase FLS2 [EC:2.7.11.1] | (RefSeq) hypothetical protein (A)	receptor-like protein 51 [Durio zibethinus]	RecName: Full=Receptor-like protein 51 {ECO:0000303|PubMed:18434605}; Short=AtRLP51 {ECO:0000303|PubMed:18434605}; AltName: Full=Protein PUTATIVE DEVELOPMENTAL ORTHOLOG 1 {ECO:0000303|PubMed:15955925}; Short=AtPDO1 {ECO:0000303|PubMed:15955925}; AltName: Full=Protein SUPPRESSOR OF NPR1-1, CONSTITUTIVE 2 {ECO:0000303|PubMed:20841424}; Flags: Precursor;	SubName: Full=Putative leucine-rich repeat family protein {ECO:0000313|EMBL:ACD56661.1};	FOG: Leucine rich repeat	GO:0016021,integral component of membrane; GO:0005886,plasma membrane; GO:0006952,defense response; GO:1900426,positive regulation of defense response to bacterium; GO:1902290,positive regulation of defense response to oomycetes; GO:0031347,regulation of defense response; GO:0009617,response to bacterium	Leucine rich repeat
Cluster-2683.260358	2	K13418 somatic embryogenesis receptor kinase 1 [EC:2.7.10.1 2.7.11.1] | (RefSeq) somatic embryogenesis receptor kinase 1-like (A)	PREDICTED: probably inactive leucine-rich repeat receptor-like protein kinase At3g28040 [Gossypium hirsutum]	RecName: Full=Probably inactive leucine-rich repeat receptor-like protein kinase At3g28040; Flags: Precursor;	SubName: Full=probably inactive leucine-rich repeat receptor-like protein kinase At3g28040 {ECO:0000313|RefSeq:XP_016670484.1};	--	GO:0016021,integral component of membrane; GO:0005524,ATP binding; GO:0004672,protein kinase activity	Protein kinase domain
Cluster-2683.287684	2	K13418 somatic embryogenesis receptor kinase 1 [EC:2.7.10.1 2.7.11.1] | (RefSeq) hypothetical protein (A)	probable LRR receptor-like serine/threonine-protein kinase At5g45780 isoform X1 [Durio zibethinus]	RecName: Full=Probable LRR receptor-like serine/threonine-protein kinase At5g45780; EC=2.7.11.1; Flags: Precursor;	SubName: Full=Uncharacterized protein {ECO:0000313|EMBL:OMO76142.1};	--	GO:0016021,integral component of membrane; GO:0005886,plasma membrane; GO:0005524,ATP binding; GO:0004675,transmembrane receptor protein serine/threonine kinase activity; GO:0007166,cell surface receptor signaling pathway; GO:0006468,protein phosphorylation	Protein kinase domain
Cluster-2683.60154	2	K13416 brassinosteroid insensitive 1-associated receptor kinase 1 [EC:2.7.10.1 2.7.11.1] | (RefSeq) somatic embryogenesis receptor kinase 4-like isoform X1 (A)	PREDICTED: LEAF RUST 10 DISEASE-RESISTANCE LOCUS RECEPTOR-LIKE PROTEIN KINASE-like 2.1 [Gossypium arboreum]	RecName: Full=Rust resistance kinase Lr10 {ECO:0000312|EMBL:AAC49629.1}; EC=2.7.11.1; AltName: Full=Probable receptor-like serine/threonine-protein kinase LRK10; Flags: Precursor;	SubName: Full=LEAF RUST 10 DISEASE-RESISTANCE LOCUS RECEPTOR-LIKE PROTEIN KINASE-like 2.1 {ECO:0000313|RefSeq:XP_016682341.1};	Serine/threonine protein kinase	GO:0016021,integral component of membrane; GO:0005886,plasma membrane; GO:0005524,ATP binding; GO:0004674,protein serine/threonine kinase activity	Protein kinase domain
Cluster-2683.85497	2	K13415 protein brassinosteroid insensitive 1 [EC:2.7.10.1 2.7.11.1] | (RefSeq) protein BRASSINOSTEROID INSENSITIVE 1-like (A)	PREDICTED: protein BRASSINOSTEROID INSENSITIVE 1-like [Gossypium arboreum]	RecName: Full=Protein BRASSINOSTEROID INSENSITIVE 1 {ECO:0000303|PubMed:9298904}; Short=AtBRI1 {ECO:0000303|PubMed:9298904}; EC=2.7.10.1 {ECO:0000305}; EC=2.7.11.1 {ECO:0000305}; AltName: Full=Brassinosteroid LRR receptor kinase {ECO:0000303|PubMed:9298904}; Flags: Precursor;	SubName: Full=Brassinosteroid insensitive 1 {ECO:0000313|EMBL:AJR19813.1}; Flags: Fragment;	--	GO:0005768,endosome; GO:0010008,endosome membrane; GO:0016021,integral component of membrane; GO:0005886,plasma membrane; GO:0005524,ATP binding; GO:0042802,identical protein binding; GO:0046982,protein heterodimerization activity; GO:0042803,protein homodimerization activity; GO:0004672,protein kinase activity; GO:0004674,protein serine/threonine kinase activity; GO:0005496,steroid binding; GO:0…	--
Cluster-2683.228834	2	K13415 protein brassinosteroid insensitive 1 [EC:2.7.10.1 2.7.11.1] | (RefSeq) protein BRASSINOSTEROID INSENSITIVE 1 (A)	PREDICTED: phytosulfokine receptor 2-like [Gossypium hirsutum]	RecName: Full=Phytosulfokine receptor 2; Short=AtPSKR2; EC=2.7.11.1; AltName: Full=Phytosulfokine LRR receptor kinase 2; Flags: Precursor;	SubName: Full=phytosulfokine receptor 2-like {ECO:0000313|RefSeq:XP_016742835.1, ECO:0000313|RefSeq:XP_016742836.1, ECO:0000313|RefSeq:XP_016742837.1};	--	GO:0009507,chloroplast; GO:0016021,integral component of membrane; GO:0005886,plasma membrane; GO:0005524,ATP binding; GO:0001653,peptide receptor activity; GO:0004674,protein serine/threonine kinase activity	Protein kinase domain
Cluster-2683.144876	2	K13415 protein brassinosteroid insensitive 1 [EC:2.7.10.1 2.7.11.1] | (RefSeq) brassinosteroid LRR receptor kinase-like (A)	hypothetical protein F383_20103 [Gossypium arboreum]	RecName: Full=Probably inactive leucine-rich repeat receptor-like protein kinase At3g28040; Flags: Precursor;	SubName: Full=Uncharacterized protein {ECO:0000313|EMBL:KHG00472.1};	--	GO:0016021,integral component of membrane; GO:0005524,ATP binding; GO:0004672,protein kinase activity	Leucine rich repeat
Cluster-2683.328928	2	K13415 protein brassinosteroid insensitive 1 [EC:2.7.10.1 2.7.11.1] | (RefSeq) brassinosteroid LRR receptor kinase-like (A)	hypothetical protein F383_20103 [Gossypium arboreum]	RecName: Full=Probably inactive leucine-rich repeat receptor-like protein kinase At3g28040; Flags: Precursor;	SubName: Full=Uncharacterized protein {ECO:0000313|EMBL:KHG00472.1};	--	GO:0016021,integral component of membrane; GO:0005524,ATP binding; GO:0004672,protein kinase activity	Leucine rich repeat
Cluster-2683.213451	2	K13415 protein brassinosteroid insensitive 1 [EC:2.7.10.1 2.7.11.1] | (RefSeq) brassinosteroid LRR receptor kinase (A)	PREDICTED: probable inactive receptor kinase At3g08680 isoform X1 [Gossypium raimondii]	RecName: Full=Probable inactive receptor kinase At5g58300; Flags: Precursor;	SubName: Full=Uncharacterized protein {ECO:0000313|EMBL:KJB29843.1};	--	GO:0016021,integral component of membrane; GO:0005886,plasma membrane; GO:0005524,ATP binding; GO:0004672,protein kinase activity	Protein tyrosine kinase
Cluster-2683.135403	2	K13413 mitogen-activated protein kinase kinase 4/5 [EC:2.7.12.2] | (RefSeq) mitogen-activated protein kinase kinase 5-like (A)	protein LIGHT-DEPENDENT SHORT HYPOCOTYLS 10-like [Durio zibethinus]	RecName: Full=Protein LIGHT-DEPENDENT SHORT HYPOCOTYLS 10; AltName: Full=Protein ORGAN BOUNDARY 10;	SubName: Full=Uncharacterized protein {ECO:0000313|EMBL:KGN65636.1};	--	GO:0005634,nucleus; GO:0003677,DNA binding; GO:0009299,mRNA transcription; GO:0007275,multicellular organism development; GO:0090698,post-embryonic plant morphogenesis; GO:0006355,regulation of transcription, DNA-templated; GO:0009416,response to light stimulus	Protein of unknown function (DUF640)
Cluster-2683.230571	2	K13413 mitogen-activated protein kinase kinase 4/5 [EC:2.7.12.2] | (RefSeq) mitogen-activated protein kinase kinase 5-like (A)	PREDICTED: protein LIGHT-DEPENDENT SHORT HYPOCOTYLS 4 [Vitis vinifera]	RecName: Full=Protein LIGHT-DEPENDENT SHORT HYPOCOTYLS 3; AltName: Full=Protein ORGAN BOUNDARY 1;	SubName: Full=Uncharacterized protein {ECO:0000313|EMBL:CCB48590.1};	--	GO:0005634,nucleus; GO:0003677,DNA binding; GO:0010492,maintenance of shoot apical meristem identity; GO:0009299,mRNA transcription; GO:0010199,organ boundary specification between lateral organs and the meristem; GO:0048441,petal development; GO:0090698,post-embryonic plant morphogenesis; GO:0006355,regulation of transcription, DNA-templated; GO:0009416,response to light stimulus; GO:0048834,spe…	Protein of unknown function (DUF640)
Cluster-2683.246035	2	K13413 mitogen-activated protein kinase kinase 4/5 [EC:2.7.12.2] | (RefSeq) mitogen-activated protein kinase kinase 5-like (A)	PREDICTED: protein LIGHT-DEPENDENT SHORT HYPOCOTYLS 4-like [Gossypium hirsutum]	RecName: Full=Protein LIGHT-DEPENDENT SHORT HYPOCOTYLS 3; AltName: Full=Protein ORGAN BOUNDARY 1;	SubName: Full=Uncharacterized protein {ECO:0000313|EMBL:KJB06215.1};	--	GO:0005634,nucleus; GO:0003677,DNA binding; GO:0010492,maintenance of shoot apical meristem identity; GO:0009299,mRNA transcription; GO:0010199,organ boundary specification between lateral organs and the meristem; GO:0048441,petal development; GO:0090698,post-embryonic plant morphogenesis; GO:0006355,regulation of transcription, DNA-templated; GO:0009416,response to light stimulus; GO:0048834,spe…	Protein of unknown function (DUF640)
Cluster-2683.289080	2	K13413 mitogen-activated protein kinase kinase 4/5 [EC:2.7.12.2] | (RefSeq) mitogen-activated protein kinase kinase 5-like (A)	protein LIGHT-DEPENDENT SHORT HYPOCOTYLS 10-like [Herrania umbratica]	RecName: Full=Protein LIGHT-DEPENDENT SHORT HYPOCOTYLS 10; AltName: Full=Protein ORGAN BOUNDARY 10;	SubName: Full=protein LIGHT-DEPENDENT SHORT HYPOCOTYLS 10-like {ECO:0000313|RefSeq:XP_016697116.1};	--	GO:0005634,nucleus; GO:0003677,DNA binding; GO:0009299,mRNA transcription; GO:0007275,multicellular organism development; GO:0090698,post-embryonic plant morphogenesis; GO:0006355,regulation of transcription, DNA-templated; GO:0009416,response to light stimulus	Protein of unknown function (DUF640)
Cluster-2683.303378	2	K13413 mitogen-activated protein kinase kinase 4/5 [EC:2.7.12.2] | (RefSeq) mitogen-activated protein kinase kinase 5-like (A)	PREDICTED: protein G1-like3 [Gossypium raimondii]	RecName: Full=Protein LIGHT-DEPENDENT SHORT HYPOCOTYLS 3; AltName: Full=Protein ORGAN BOUNDARY 1;	SubName: Full=Uncharacterized protein {ECO:0000313|EMBL:KJB42281.1};	--	GO:0005634,nucleus; GO:0003677,DNA binding; GO:0010492,maintenance of shoot apical meristem identity; GO:0009299,mRNA transcription; GO:0010199,organ boundary specification between lateral organs and the meristem; GO:0048441,petal development; GO:0090698,post-embryonic plant morphogenesis; GO:0006355,regulation of transcription, DNA-templated; GO:0009416,response to light stimulus; GO:0048834,spe…	Protein of unknown function (DUF640)
Cluster-2683.319664	2	K13413 mitogen-activated protein kinase kinase 4/5 [EC:2.7.12.2] | (RefSeq) mitogen-activated protein kinase kinase 5-like (A)	PREDICTED: protein LIGHT-DEPENDENT SHORT HYPOCOTYLS 4-like [Gossypium arboreum]	RecName: Full=Protein LIGHT-DEPENDENT SHORT HYPOCOTYLS 3; AltName: Full=Protein ORGAN BOUNDARY 1;	SubName: Full=Uncharacterized protein {ECO:0000313|EMBL:KJB72380.1};	--	GO:0005634,nucleus; GO:0003677,DNA binding; GO:0010492,maintenance of shoot apical meristem identity; GO:0009299,mRNA transcription; GO:0010199,organ boundary specification between lateral organs and the meristem; GO:0048441,petal development; GO:0090698,post-embryonic plant morphogenesis; GO:0006355,regulation of transcription, DNA-templated; GO:0009416,response to light stimulus; GO:0048834,spe…	Protein of unknown function (DUF640)
Cluster-2683.78640	2	K13413 mitogen-activated protein kinase kinase 4/5 [EC:2.7.12.2] | (RefSeq) mitogen-activated protein kinase kinase 5-like (A)	PREDICTED: protein LIGHT-DEPENDENT SHORT HYPOCOTYLS 4-like [Gossypium arboreum]	RecName: Full=Protein LIGHT-DEPENDENT SHORT HYPOCOTYLS 3; AltName: Full=Protein ORGAN BOUNDARY 1;	SubName: Full=Uncharacterized protein {ECO:0000313|EMBL:KJB72380.1};	--	GO:0005634,nucleus; GO:0003677,DNA binding; GO:0010492,maintenance of shoot apical meristem identity; GO:0009299,mRNA transcription; GO:0010199,organ boundary specification between lateral organs and the meristem; GO:0048441,petal development; GO:0090698,post-embryonic plant morphogenesis; GO:0006355,regulation of transcription, DNA-templated; GO:0009416,response to light stimulus; GO:0048834,spe…	Protein of unknown function (DUF640)
Cluster-2683.92571	2	K13412 calcium-dependent protein kinase [EC:2.7.11.1] | (RefSeq) hypothetical protein (A)	PREDICTED: stomatin-like protein 2, mitochondrial [Gossypium raimondii]	RecName: Full=Hypersensitive-induced response protein 3; Short=AtHIR3;	SubName: Full=Uncharacterized protein {ECO:0000313|EMBL:KJB52476.1};	Prohibitins and stomatins of the PID superfamily	GO:0016020,membrane; GO:0005739,mitochondrion; GO:0005886,plasma membrane; GO:0009506,plasmodesma; GO:0005774,vacuolar membrane; GO:0005773,vacuole; GO:0002239,response to oomycetes	SPFH domain / Band 7 family
Cluster-2683.69432	2	K13412 calcium-dependent protein kinase [EC:2.7.11.1] | (RefSeq) calcium-dependent protein kinase SK5-like (A)	PREDICTED: calcium-dependent protein kinase SK5-like [Gossypium arboreum]	RecName: Full=Calcium-dependent protein kinase SK5; Short=CDPK; EC=2.7.11.1;	SubName: Full=Calcium-dependent protein kinase SK5 {ECO:0000313|EMBL:KHG16833.1};	Ca2+/calmodulin-dependent protein kinase, EF-Hand protein superfamily	GO:0005737,cytoplasm; GO:0005634,nucleus; GO:0005524,ATP binding; GO:0005509,calcium ion binding; GO:0009931,calcium-dependent protein serine/threonine kinase activity; GO:0005516,calmodulin binding; GO:0004683,calmodulin-dependent protein kinase activity; GO:0009738,abscisic acid-activated signaling pathway; GO:0035556,intracellular signal transduction; GO:0018105,peptidyl-serine phosphorylation…	EF hand
Cluster-2683.339022	2	K13412 calcium-dependent protein kinase [EC:2.7.11.1] | (RefSeq) calcium-dependent protein kinase 29-like isoform X1 (A)	PREDICTED: calcium-dependent protein kinase 29-like isoform X1 [Gossypium hirsutum]	RecName: Full=Calcium-dependent protein kinase 29; EC=2.7.11.1;	SubName: Full=calcium-dependent protein kinase 29-like isoform X1 {ECO:0000313|RefSeq:XP_016687700.1};	Ca2+/calmodulin-dependent protein kinase, EF-Hand protein superfamily	GO:0005737,cytoplasm; GO:0005634,nucleus; GO:0005886,plasma membrane; GO:0005524,ATP binding; GO:0005509,calcium ion binding; GO:0009931,calcium-dependent protein serine/threonine kinase activity; GO:0005516,calmodulin binding; GO:0004683,calmodulin-dependent protein kinase activity; GO:0009738,abscisic acid-activated signaling pathway; GO:0050832,defense response to fungus; GO:0035556,intracellu…	Protein kinase domain
Cluster-2683.215811	2	K13412 calcium-dependent protein kinase [EC:2.7.11.1] | (RefSeq) calcium-dependent protein kinase 28-like isoform X1 (A)	transcription factor bHLH121 isoform X1 [Herrania umbratica]	RecName: Full=Transcription factor bHLH121; AltName: Full=Basic helix-loop-helix protein 121; Short=AtbHLH121; Short=bHLH 121; AltName: Full=Transcription factor EN 138; AltName: Full=bHLH transcription factor bHLH121;	SubName: Full=transcription factor bHLH121-like {ECO:0000313|RefSeq:XP_016696640.1};	--	GO:0005634,nucleus; GO:0003700,DNA-binding transcription factor activity; GO:0046983,protein dimerization activity; GO:0043565,sequence-specific DNA binding; GO:0006351,transcription, DNA-templated	--
Cluster-2683.203490	2	K13396 (S)-tetrahydroprotoberberine N-methyltransferase [EC:2.1.1.122] | (RefSeq) (S)-tetrahydroprotoberberine N-methyltransferase (A)	(S)-coclaurine N-methyltransferase-like isoform X1 [Durio zibethinus]	RecName: Full=(S)-coclaurine N-methyltransferase; Short=TfCNMT; EC=2.1.1.140;	SubName: Full=Uncharacterized protein {ECO:0000313|EMBL:KJB54631.1};	--	GO:0005737,cytoplasm; GO:0030794,(S)-coclaurine-N-methyltransferase activity	--
Cluster-2683.261780	2	K13379 reversibly glycosylated polypeptide / UDP-arabinopyranose mutase [EC:2.4.1.- 5.4.99.30] | (RefSeq) probable UDP-arabinopyranose mutase 1 (A)	hypothetical protein B456_008G200200 [Gossypium raimondii]	RecName: Full=Probable UDP-arabinopyranose mutase 1 {ECO:0000305}; EC=5.4.99.30 {ECO:0000250|UniProtKB:Q8H8T0}; AltName: Full=Reversibly glycosylated polypeptide 1 {ECO:0000303|PubMed:10580281}; Short=RGP1 {ECO:0000303|PubMed:10580281}; AltName: Full=UDP-L-arabinose mutase 1 {ECO:0000305}; AltName: Full=UDP-glucose:protein transglucosylase 1 {ECO:0000303|PubMed:10580281}; Short=UPTG 1 {ECO:000030…	SubName: Full=Uncharacterized protein {ECO:0000313|EMBL:KJB51079.1};	--	GO:0005618,cell wall; GO:0005576,extracellular region; GO:0005794,Golgi apparatus; GO:0009506,plasmodesma; GO:0052691,UDP-arabinopyranose mutase activity; GO:0071555,cell wall organization; GO:0030244,cellulose biosynthetic process; GO:0071669,plant-type cell wall organization or biogenesis; GO:0006486,protein glycosylation	Reversibly glycosylated polypeptide
Cluster-2683.278703	2	K13356 alcohol-forming fatty acyl-CoA reductase [EC:1.2.1.84] | (RefSeq) fatty acyl-CoA reductase 3-like (A)	fatty acyl-CoA reductase 3-like [Herrania umbratica]	RecName: Full=Fatty acyl-CoA reductase 3 {ECO:0000305}; EC=1.2.1.84 {ECO:0000269|PubMed:16980563, ECO:0000269|PubMed:19062129}; AltName: Full=Protein ECERIFERUM 4;	RecName: Full=Fatty acyl-CoA reductase {ECO:0000256|RuleBase:RU363097}; EC=1.2.1.84 {ECO:0000256|RuleBase:RU363097};	Acyl-CoA reductase	GO:0005783,endoplasmic reticulum; GO:0102965,alcohol-forming fatty acyl-CoA reductase activity; GO:0080019,fatty-acyl-CoA reductase (alcohol-forming) activity; GO:0006629,lipid metabolic process; GO:0035336,long-chain fatty-acyl-CoA metabolic process; GO:0010345,suberin biosynthetic process; GO:0010025,wax biosynthetic process	Male sterility protein
Cluster-2683.176739	2	K13348 protein Mpv17 | (RefSeq) protein Mpv17 (A)	protein Mpv17 isoform X2 [Herrania umbratica]	--	SubName: Full=Peroxisomal membrane 22 kDa family protein isoform 1 {ECO:0000313|EMBL:EOY16532.1};	Peroxisomal membrane protein MPV17 and related proteins	GO:0016021,integral component of membrane	Mpv17 / PMP22 family
Cluster-2683.145804	2	K13347 peroxisomal membrane protein 2 | (RefSeq) protein sym-1 (A)	PREDICTED: protein sym-1 [Gossypium raimondii]	--	SubName: Full=Uncharacterized protein {ECO:0000313|EMBL:KJB21900.1};	Peroxisomal membrane protein MPV17 and related proteins	GO:0016021,integral component of membrane	Mpv17 / PMP22 family
Cluster-2683.160916	2	K13346 peroxin-10 | (RefSeq) stress-response A/B barrel domain-containing protein UP3 (A)	PREDICTED: uncharacterized protein LOC105770342 isoform X1 [Gossypium raimondii]	RecName: Full=Stress-response A/B barrel domain-containing protein UP3 {ECO:0000305}; AltName: Full=Unknown protein 3 {ECO:0000303|PubMed:17951448};	SubName: Full=Uncharacterized protein {ECO:0000313|EMBL:KJB54453.1};	--	GO:0009507,chloroplast; GO:0009570,chloroplast stroma; GO:0005777,peroxisome	Stress responsive A/B Barrel Domain
Cluster-2683.186945	2	K13346 peroxin-10 | (RefSeq) stress-response A/B barrel domain-containing protein UP3 (A)	PREDICTED: uncharacterized protein LOC105770342 isoform X2 [Gossypium raimondii]	RecName: Full=Stress-response A/B barrel domain-containing protein UP3 {ECO:0000305}; AltName: Full=Unknown protein 3 {ECO:0000303|PubMed:17951448};	SubName: Full=Uncharacterized protein {ECO:0000313|EMBL:KJB54455.1};	--	GO:0009507,chloroplast; GO:0009570,chloroplast stroma; GO:0005777,peroxisome	Stress responsive A/B Barrel Domain
Cluster-2683.14122	2	K13341 peroxin-7 | (RefSeq) peroxisome biogenesis protein 7 (A)	PREDICTED: peroxisome biogenesis protein 7 [Gossypium arboreum]	RecName: Full=Peroxisome biogenesis protein 7; AltName: Full=Peroxin-7; Short=AtPEX7; AltName: Full=Peroxisomal targeting signal type 2 receptor; AltName: Full=Pex7p;	SubName: Full=peroxisome biogenesis protein 7 {ECO:0000313|RefSeq:XP_016711398.1};	Peroxisomal targeting signal type 2 receptor	GO:0080008,Cul4-RING E3 ubiquitin ligase complex; GO:0005778,peroxisomal membrane; GO:0006625,protein targeting to peroxisome	WD domain, G-beta repeat
Cluster-2683.311361	2	K13341 peroxin-7 | (RefSeq) peroxisome biogenesis protein 7 (A)	PREDICTED: peroxisome biogenesis protein 7 [Gossypium arboreum]	RecName: Full=Peroxisome biogenesis protein 7; AltName: Full=Peroxin-7; Short=AtPEX7; AltName: Full=Peroxisomal targeting signal type 2 receptor; AltName: Full=Pex7p;	SubName: Full=peroxisome biogenesis protein 7 {ECO:0000313|RefSeq:XP_016711398.1};	Peroxisomal targeting signal type 2 receptor	GO:0080008,Cul4-RING E3 ubiquitin ligase complex; GO:0005778,peroxisomal membrane; GO:0006625,protein targeting to peroxisome	WD domain, G-beta repeat
Cluster-2683.214763	2	K13280 signal peptidase I [EC:3.4.21.89] | (RefSeq) uncharacterized LOC105771024 (A)	PREDICTED: uncharacterized protein LOC107958585 [Gossypium hirsutum]	--	SubName: Full=uncharacterized protein LOC107958585 {ECO:0000313|RefSeq:XP_016749887.1};	--	GO:0046872,metal ion binding; GO:0030001,metal ion transport	--
Cluster-2683.218782	2	K13280 signal peptidase I [EC:3.4.21.89] | (RefSeq) signal peptidase complex catalytic subunit SEC11A (A)	Peptidase S26B, eukaryotic signal peptidase [Corchorus capsularis]	--	RecName: Full=Signal peptidase I {ECO:0000256|SAAS:SAAS00686046}; EC=3.4.21.89 {ECO:0000256|SAAS:SAAS00686046};	Signal peptidase I	GO:0016021,integral component of membrane; GO:0008233,peptidase activity; GO:0006465,signal peptide processing	Peptidase S24-like
Cluster-2683.327541	2	K13264 isoflavone 7-O-glucoside-6''-O-malonyltransferase [EC:2.3.1.115] | (GenBank) malonyl-CoA:isoflavone 7-O-glucoside malonyltransferase (A)	phenolic glucoside malonyltransferase 1-like [Durio zibethinus]	RecName: Full=Phenolic glucoside malonyltransferase 1; EC=2.3.1.-;	SubName: Full=Transferase {ECO:0000313|EMBL:OMO50644.1};	--	GO:0005829,cytosol; GO:0050736,O-malonyltransferase activity; GO:0009636,response to toxic substance	Transferase family
Cluster-2683.128976	2	K13260 isoflavone/4'-methoxyisoflavone 2'-hydroxylase [EC:1.14.14.90 1.14.14.89] | (RefSeq) cytochrome P450 81E8-like (A)	cytochrome P450 81D11-like [Durio zibethinus]	RecName: Full=Isoflavone 2'-hydroxylase; EC=1.14.13.89; AltName: Full=CYP GE-3; AltName: Full=Cytochrome P450 81E1; AltName: Full=Cytochrome P450 91A4;	SubName: Full=Cytochrome P450, family 81, subfamily K, polypeptide 2, putative {ECO:0000313|EMBL:EOY15804.1};	Cytochrome P450 CYP2 subfamily	GO:0016020,membrane; GO:0020037,heme binding; GO:0005506,iron ion binding; GO:0033773,isoflavone 2'-hydroxylase activity	Cytochrome P450
Cluster-2683.246526	2	K13249 translocon-associated protein subunit alpha | (RefSeq) translocon-associated protein subunit alpha-like (A)	hypothetical protein F383_13471 [Gossypium arboreum]	--	SubName: Full=Uncharacterized protein {ECO:0000313|EMBL:KHG30775.1};	--	GO:0005789,endoplasmic reticulum membrane; GO:0016021,integral component of membrane	--
Cluster-2683.337315	2	K13249 translocon-associated protein subunit alpha | (RefSeq) translocon-associated protein subunit alpha-like (A)	PREDICTED: translocon-associated protein subunit alpha-like [Gossypium hirsutum]	RecName: Full=Translocon-associated protein subunit alpha; Short=TRAP-alpha; AltName: Full=Signal sequence receptor subunit alpha; Short=SSR-alpha; Flags: Precursor;	SubName: Full=translocon-associated protein subunit alpha-like {ECO:0000313|RefSeq:XP_016714634.1};	Translocon-associated complex TRAP, alpha subunit	GO:0009535,chloroplast thylakoid membrane; GO:0005783,endoplasmic reticulum; GO:0005789,endoplasmic reticulum membrane; GO:0005794,Golgi apparatus; GO:0016021,integral component of membrane; GO:0005886,plasma membrane; GO:0005774,vacuolar membrane; GO:0005773,vacuole; GO:0006613,cotranslational protein targeting to membrane	Translocon-associated protein (TRAP), alpha subunit
Cluster-2683.273766	2	K13248 pyridoxal phosphate phosphatase PHOSPHO2 [EC:3.1.3.74] | (RefSeq) inorganic pyrophosphatase 1-like (A)	inorganic pyrophosphatase 1-like [Jatropha curcas]	RecName: Full=Inorganic pyrophosphatase 2; Short=AtPPsPase2; Short=PPi phosphatase 2; Short=Pyrophosphate-specific phosphatase 2; EC=3.6.1.1;	SubName: Full=Pyridoxal phosphate phosphatase-related protein {ECO:0000313|EMBL:EOY27069.1};	Predicted haloacid dehalogenase-like hydrolase	GO:0004427,inorganic diphosphatase activity; GO:0046872,metal ion binding; GO:0052731,phosphocholine phosphatase activity; GO:0052732,phosphoethanolamine phosphatase activity; GO:0051262,protein tetramerization	Putative Phosphatase
Cluster-2683.229034	2	K13237 peroxisomal 2,4-dienoyl-CoA reductase [EC:1.3.1.34] | (RefSeq) peroxisomal 2,4-dienoyl-CoA reductase-like (A)	PREDICTED: peroxisomal 2,4-dienoyl-CoA reductase-like [Gossypium raimondii]	RecName: Full=Peroxisomal 2,4-dienoyl-CoA reductase; EC=1.3.1.34;	SubName: Full=Short-chain dehydrogenase-reductase B {ECO:0000313|EMBL:EOY14144.1};	Reductases with broad range of substrate specificities	GO:0005777,peroxisome; GO:0005774,vacuolar membrane; GO:0008670,2,4-dienoyl-CoA reductase (NADPH) activity; GO:0006631,fatty acid metabolic process	Enoyl-(Acyl carrier protein) reductase
Cluster-2683.248100	2	K13237 peroxisomal 2,4-dienoyl-CoA reductase [EC:1.3.1.34] | (RefSeq) peroxisomal 2,4-dienoyl-CoA reductase-like (A)	PREDICTED: peroxisomal 2,4-dienoyl-CoA reductase-like [Gossypium arboreum]	RecName: Full=Peroxisomal 2,4-dienoyl-CoA reductase; EC=1.3.1.34;	SubName: Full=Uncharacterized protein {ECO:0000313|EMBL:KHF97346.1};	Reductases with broad range of substrate specificities	GO:0005777,peroxisome; GO:0005774,vacuolar membrane; GO:0008670,2,4-dienoyl-CoA reductase (NADPH) activity; GO:0006631,fatty acid metabolic process	Enoyl-(Acyl carrier protein) reductase
Cluster-2683.56137	2	K13237 peroxisomal 2,4-dienoyl-CoA reductase [EC:1.3.1.34] | (RefSeq) peroxisomal 2,4-dienoyl-CoA reductase-like (A)	peroxisomal 2,4-dienoyl-CoA reductase-like [Durio zibethinus]	RecName: Full=Peroxisomal 2,4-dienoyl-CoA reductase; EC=1.3.1.34;	SubName: Full=Uncharacterized protein {ECO:0000313|EMBL:KJB47959.1};	Reductases with broad range of substrate specificities	GO:0005777,peroxisome; GO:0005774,vacuolar membrane; GO:0008670,2,4-dienoyl-CoA reductase (NADPH) activity; GO:0006631,fatty acid metabolic process	short chain dehydrogenase
Cluster-2683.11540	2	K13206 coiled-coil domain-containing protein 55 | (RefSeq) LOW QUALITY PROTEIN: nuclear speckle splicing regulatory protein 1 (A)	LOW QUALITY PROTEIN: uncharacterized protein LOC110412649 [Herrania umbratica]	--	SubName: Full=Gb:AAF02129.1, putative {ECO:0000313|EMBL:EOY33347.1};	--	--	--
Cluster-2683.101647	2	K13195 cold-inducible RNA-binding protein | (RefSeq) uncharacterized RNA-binding protein C25G10.01 (A)	Glycine-rich RNA-binding 10 [Gossypium arboreum]	RecName: Full=Organelle RRM domain-containing protein 6, chloroplastic {ECO:0000303|PubMed:28213559}; Flags: Precursor;	SubName: Full=Glycine-rich RNA-binding 10 {ECO:0000313|EMBL:KHG06617.1};	FOG: RRM domain	GO:0009507,chloroplast; GO:0003723,RNA binding; GO:1900871,chloroplast mRNA modification; GO:0016554,cytidine to uridine editing; GO:0006397,mRNA processing	RNA recognition motif. (a.k.a. RRM, RBD, or RNP domain)
Cluster-2683.129120	2	K13148 integrator complex subunit 11 [EC:3.1.27.-] | (RefSeq) cleavage and polyadenylation specificity factor subunit 3-II (A)	hypothetical protein B456_009G011400 [Gossypium raimondii]	RecName: Full=E3 ubiquitin-protein ligase At4g11680; EC=2.3.2.27; AltName: Full=RING finger protein At4g11680; AltName: Full=RING-type E3 ubiquitin transferase At4g11680 {ECO:0000305};	SubName: Full=Uncharacterized protein {ECO:0000313|EMBL:KJB53925.1};	FOG: Predicted E3 ubiquitin ligase	GO:0016021,integral component of membrane; GO:0005774,vacuolar membrane; GO:0046872,metal ion binding; GO:0061630,ubiquitin protein ligase activity; GO:0043161,proteasome-mediated ubiquitin-dependent protein catabolic process	--
Cluster-2683.283322	2	K13148 integrator complex subunit 11 [EC:3.1.27.-] | (RefSeq) cleavage and polyadenylation specificity factor subunit 3-II (A)	PREDICTED: E3 ubiquitin-protein ligase At1g12760-like isoform X1 [Gossypium hirsutum]	RecName: Full=E3 ubiquitin-protein ligase At1g12760; EC=2.3.2.27; AltName: Full=RING finger protein At1g12760; AltName: Full=RING-type E3 ubiquitin transferase At1g12760 {ECO:0000305};	SubName: Full=E3 ubiquitin-protein ligase At1g12760-like isoform X1 {ECO:0000313|RefSeq:XP_016690122.1, ECO:0000313|RefSeq:XP_016690123.1, ECO:0000313|RefSeq:XP_016690124.1};	FOG: Predicted E3 ubiquitin ligase	GO:0016021,integral component of membrane; GO:0046872,metal ion binding; GO:0061630,ubiquitin protein ligase activity; GO:0004842,ubiquitin-protein transferase activity; GO:0043161,proteasome-mediated ubiquitin-dependent protein catabolic process	Ring finger domain
Cluster-2683.250822	2	K13126 polyadenylate-binding protein | (RefSeq) 30S ribosomal protein 2, chloroplastic-like (A)	PREDICTED: 30S ribosomal protein 2, chloroplastic-like [Gossypium hirsutum]	RecName: Full=30S ribosomal protein 2, chloroplastic {ECO:0000303|PubMed:10874039}; AltName: Full=Chloroplastic small ribosomal subunit protein cS22 {ECO:0000303|PubMed:28007896}; AltName: Full=Plastid-specific 30S ribosomal protein 2; Short=PSRP-2; Flags: Precursor;	SubName: Full=30S ribosomal protein 2, chloroplastic-like {ECO:0000313|RefSeq:XP_016698252.1};	FOG: RRM domain	GO:0009507,chloroplast; GO:0005840,ribosome; GO:0019843,rRNA binding	RNA recognition motif. (a.k.a. RRM, RBD, or RNP domain)
Cluster-2683.259457	2	K13116 ATP-dependent RNA helicase DDX41 [EC:3.6.4.13] | (RefSeq) uncharacterized protein LOC110093888 isoform X1 (A)	PREDICTED: uncharacterized transporter YBR287W-like [Gossypium hirsutum]	RecName: Full=Protein PIN-LIKES 1 {ECO:0000303|PubMed:22504182}; AltName: Full=Auxin efflux carrier-like protein 1 {ECO:0000303|PubMed:22504182};	SubName: Full=uncharacterized transporter YBR287W-like {ECO:0000313|RefSeq:XP_016685955.1, ECO:0000313|RefSeq:XP_016685956.1, ECO:0000313|RefSeq:XP_016686167.1};	Predicted membrane protein	GO:0005789,endoplasmic reticulum membrane; GO:0016021,integral component of membrane; GO:0009734,auxin-activated signaling pathway; GO:0055085,transmembrane transport	Membrane transport protein
Cluster-2683.128919	2	K13116 ATP-dependent RNA helicase DDX41 [EC:3.6.4.13] | (RefSeq) LOW QUALITY PROTEIN: DEAD-box ATP-dependent RNA helicase 35-like (A)	PREDICTED: LOW QUALITY PROTEIN: DEAD-box ATP-dependent RNA helicase 35-like [Gossypium hirsutum]	RecName: Full=DEAD-box ATP-dependent RNA helicase 35; EC=3.6.4.13;	SubName: Full=Uncharacterized protein {ECO:0000313|EMBL:KJB56594.1};	DEAD-box protein abstrakt	GO:0071013,catalytic step 2 spliceosome; GO:0005737,cytoplasm; GO:0005730,nucleolus; GO:0005524,ATP binding; GO:0004004,ATP-dependent RNA helicase activity; GO:0003723,RNA binding; GO:0008270,zinc ion binding; GO:0010501,RNA secondary structure unwinding	DEAD/DEAH box helicase
Cluster-2683.244219	2	K13070 momilactone-A synthase [EC:1.1.1.295] | (RAP-DB) Os04g0179200, MAS, MOMILACTONE_A_SYNTHASE; Similar to Stem secoisolariciresinol dehydrogenase (Fragment). (A)	PREDICTED: secoisolariciresinol dehydrogenase-like [Gossypium raimondii]	RecName: Full=Secoisolariciresinol dehydrogenase; EC=1.1.1.331; Flags: Fragment;	SubName: Full=Uncharacterized protein {ECO:0000313|EMBL:KJB16577.1};	Reductases with broad range of substrate specificities	GO:0016491,oxidoreductase activity	Enoyl-(Acyl carrier protein) reductase
Cluster-2683.152573	2	K13066 caffeic acid 3-O-methyltransferase [EC:2.1.1.68] | (RefSeq) caffeic acid 3-O-methyltransferase-like isoform X1 (A)	PREDICTED: caffeic acid 3-O-methyltransferase-like isoform X1 [Gossypium arboreum]	RecName: Full=Caffeic acid 3-O-methyltransferase; Short=CAOMT; Short=COMT; EC=2.1.1.68; AltName: Full=S-adenosysl-L-methionine:caffeic acid 3-O-methyltransferase;	SubName: Full=Caffeic acid 3-O-methyltransferase {ECO:0000313|EMBL:KHG13754.1};	Hydroxyindole-O-methyltransferase and related SAM-dependent methyltransferases	GO:0047763,caffeate O-methyltransferase activity; GO:0046983,protein dimerization activity; GO:0009809,lignin biosynthetic process	O-methyltransferase domain
Cluster-2683.106401	2	K13066 caffeic acid 3-O-methyltransferase [EC:2.1.1.68] | (RefSeq) caffeic acid 3-O-methyltransferase (A)	hypothetical protein B456_004G125600 [Gossypium raimondii]	RecName: Full=Caffeic acid 3-O-methyltransferase 1; Short=CAOMT-1; Short=COMT-1; EC=2.1.1.68; AltName: Full=S-adenosysl-L-methionine:caffeic acid 3-O-methyltransferase 1;	SubName: Full=Uncharacterized protein {ECO:0000313|EMBL:KJB23956.1};	Hydroxyindole-O-methyltransferase and related SAM-dependent methyltransferases	GO:0047763,caffeate O-methyltransferase activity; GO:0046983,protein dimerization activity; GO:0009809,lignin biosynthetic process	Dimerisation domain
Cluster-2683.155386	2	K13066 caffeic acid 3-O-methyltransferase [EC:2.1.1.68] | (RefSeq) caffeic acid 3-O-methyltransferase (A)	PREDICTED: caffeic acid 3-O-methyltransferase [Gossypium arboreum]	RecName: Full=Caffeic acid 3-O-methyltransferase; Short=CAOMT; Short=COMT; EC=2.1.1.68; AltName: Full=S-adenosysl-L-methionine:caffeic acid 3-O-methyltransferase;	SubName: Full=Caffeic acid 3-O-methyltransferase {ECO:0000313|EMBL:KHG13289.1};	Hydroxyindole-O-methyltransferase and related SAM-dependent methyltransferases	GO:0047763,caffeate O-methyltransferase activity; GO:0046983,protein dimerization activity; GO:0009809,lignin biosynthetic process	O-methyltransferase domain
Cluster-2683.183019	2	K13066 caffeic acid 3-O-methyltransferase [EC:2.1.1.68] | (RefSeq) caffeic acid 3-O-methyltransferase (A)	PREDICTED: caffeic acid 3-O-methyltransferase [Gossypium arboreum]	RecName: Full=Caffeic acid 3-O-methyltransferase; Short=CAOMT; Short=COMT; EC=2.1.1.68; AltName: Full=S-adenosysl-L-methionine:caffeic acid 3-O-methyltransferase;	SubName: Full=Caffeic acid 3-O-methyltransferase {ECO:0000313|EMBL:KHG13289.1};	Hydroxyindole-O-methyltransferase and related SAM-dependent methyltransferases	GO:0047763,caffeate O-methyltransferase activity; GO:0046983,protein dimerization activity; GO:0009809,lignin biosynthetic process	O-methyltransferase domain
Cluster-2683.49719	2	K13066 caffeic acid 3-O-methyltransferase [EC:2.1.1.68] | (RefSeq) caffeic acid 3-O-methyltransferase (A)	hypothetical protein B456_004G125600 [Gossypium raimondii]	RecName: Full=Caffeic acid 3-O-methyltransferase 1; Short=CAOMT-1; Short=COMT-1; EC=2.1.1.68; AltName: Full=S-adenosysl-L-methionine:caffeic acid 3-O-methyltransferase 1;	SubName: Full=Uncharacterized protein {ECO:0000313|EMBL:KJB23956.1};	Hydroxyindole-O-methyltransferase and related SAM-dependent methyltransferases	GO:0047763,caffeate O-methyltransferase activity; GO:0046983,protein dimerization activity; GO:0009809,lignin biosynthetic process	Dimerisation domain
Cluster-2683.106679	2	K13065 shikimate O-hydroxycinnamoyltransferase [EC:2.3.1.133] | (RefSeq) shikimate O-hydroxycinnamoyltransferase-like (A)	PREDICTED: shikimate O-hydroxycinnamoyltransferase-like [Gossypium raimondii]	RecName: Full=Shikimate O-hydroxycinnamoyltransferase; EC=2.3.1.133; AltName: Full=Hydroxycinnamoyl transferase; AltName: Full=Hydroxycinnamoyl-Coenzyme A shikimate/quinate hydroxycinnamoyltransferase;	SubName: Full=Uncharacterized protein {ECO:0000313|EMBL:KJB71579.1};	--	GO:0005737,cytoplasm; GO:0005829,cytosol; GO:0016020,membrane; GO:0047205,quinate O-hydroxycinnamoyltransferase activity; GO:0047172,shikimate O-hydroxycinnamoyltransferase activity; GO:0010252,auxin homeostasis; GO:0071555,cell wall organization; GO:0009809,lignin biosynthetic process; GO:0009963,positive regulation of flavonoid biosynthetic process	Transferase family
Cluster-2683.200834	2	K13065 shikimate O-hydroxycinnamoyltransferase [EC:2.3.1.133] | (RefSeq) shikimate O-hydroxycinnamoyltransferase-like (A)	hypothetical protein B456_011G130700 [Gossypium raimondii]	RecName: Full=Shikimate O-hydroxycinnamoyltransferase; EC=2.3.1.133; AltName: Full=Hydroxycinnamoyl transferase; AltName: Full=Hydroxycinnamoyl-Coenzyme A shikimate/quinate hydroxycinnamoyltransferase;	SubName: Full=Uncharacterized protein {ECO:0000313|EMBL:KJB71578.1};	--	GO:0047172,shikimate O-hydroxycinnamoyltransferase activity	Transferase family
Cluster-2683.230692	2	K13065 shikimate O-hydroxycinnamoyltransferase [EC:2.3.1.133] | (RefSeq) shikimate O-hydroxycinnamoyltransferase-like (A)	hypothetical protein B456_011G130700 [Gossypium raimondii]	RecName: Full=Shikimate O-hydroxycinnamoyltransferase; EC=2.3.1.133; AltName: Full=Hydroxycinnamoyl transferase; AltName: Full=Hydroxycinnamoyl-Coenzyme A shikimate/quinate hydroxycinnamoyltransferase;	SubName: Full=Uncharacterized protein {ECO:0000313|EMBL:KJB71578.1};	--	GO:0047172,shikimate O-hydroxycinnamoyltransferase activity	Transferase family
Cluster-2683.33279	2	K13065 shikimate O-hydroxycinnamoyltransferase [EC:2.3.1.133] | (RefSeq) shikimate O-hydroxycinnamoyltransferase (A)	putative hydroxycinnamoyl CoA shikimate/quinate hydroxycinnamoyl transferase [Hibiscus cannabinus]	RecName: Full=Shikimate O-hydroxycinnamoyltransferase; EC=2.3.1.133; AltName: Full=Hydroxycinnamoyl transferase; AltName: Full=Hydroxycinnamoyl-Coenzyme A shikimate/quinate hydroxycinnamoyltransferase;	SubName: Full=Putative hydroxycinnamoyl CoA shikimate/quinate hydroxycinnamoyl transferase {ECO:0000313|EMBL:AFN85668.1};	--	GO:0005737,cytoplasm; GO:0005829,cytosol; GO:0016020,membrane; GO:0047205,quinate O-hydroxycinnamoyltransferase activity; GO:0047172,shikimate O-hydroxycinnamoyltransferase activity; GO:0010252,auxin homeostasis; GO:0071555,cell wall organization; GO:0009809,lignin biosynthetic process; GO:0009963,positive regulation of flavonoid biosynthetic process	Transferase family
Cluster-2683.133768	2	K12947 signal peptidase complex subunit 2 [EC:3.4.-.-] | (RefSeq) probable signal peptidase complex subunit 2 (A)	hypothetical protein B456_011G280300 [Gossypium raimondii]	RecName: Full=Probable signal peptidase complex subunit 2; EC=3.4.-.-; AltName: Full=Microsomal signal peptidase 25 kDa subunit; Short=SPase 25 kDa subunit;	SubName: Full=Uncharacterized protein {ECO:0000313|EMBL:KJB74210.1};	--	GO:0005783,endoplasmic reticulum; GO:0016021,integral component of membrane; GO:0031090,organelle membrane; GO:0005787,signal peptidase complex; GO:0008233,peptidase activity; GO:0045047,protein targeting to ER; GO:0006465,signal peptide processing	Microsomal signal peptidase 25 kDa subunit (SPC25)
Cluster-2683.272690	2	K12897 transformer-2 protein | (RefSeq) serine/arginine-rich splicing factor SR45a-like (A)	uncharacterized protein LOC111310300 [Durio zibethinus]	--	SubName: Full=Uncharacterized protein {ECO:0000313|EMBL:EOY18593.1};	--	GO:0016021,integral component of membrane	--
Cluster-2683.201829	2	K12890 splicing factor, arginine/serine-rich 1 | (RefSeq) serine/arginine-rich-splicing factor SR34-like (A)	protein PIN-LIKES 3-like [Durio zibethinus]	RecName: Full=Protein PIN-LIKES 1 {ECO:0000303|PubMed:22504182}; AltName: Full=Auxin efflux carrier-like protein 1 {ECO:0000303|PubMed:22504182};	SubName: Full=uncharacterized transporter YBR287W-like {ECO:0000313|RefSeq:XP_016685955.1, ECO:0000313|RefSeq:XP_016685956.1, ECO:0000313|RefSeq:XP_016686167.1};	Predicted membrane protein	GO:0005789,endoplasmic reticulum membrane; GO:0016021,integral component of membrane; GO:0009734,auxin-activated signaling pathway; GO:0055085,transmembrane transport	Membrane transport protein
Cluster-2683.17158	2	K12862 pleiotropic regulator 1 | (RefSeq) uncharacterized protein LOC9311097 (A)	Protease Do-like 9 [Gossypium arboreum]	RecName: Full=Protease Do-like 9; EC=3.4.21.-;	SubName: Full=Protease Do-like 9 {ECO:0000313|EMBL:KHF97497.1};	Serine protease	GO:0009507,chloroplast; GO:0005730,nucleolus; GO:0004252,serine-type endopeptidase activity	PDZ domain
Cluster-2683.276811	2	K12862 pleiotropic regulator 1 | (RefSeq) uncharacterized protein LOC9311097 (A)	PREDICTED: protease Do-like 10, mitochondrial isoform X1 [Gossypium raimondii]	RecName: Full=Protease Do-like 10, mitochondrial; EC=3.4.21.-; Flags: Precursor;	SubName: Full=Uncharacterized protein {ECO:0000313|EMBL:KJB49010.1};	Serine protease	GO:0005759,mitochondrial matrix; GO:0004252,serine-type endopeptidase activity	PDZ domain
Cluster-2683.106458	2	K12847 U4/U6.U5 tri-snRNP-associated protein 2 | (RefSeq) U4/U6.U5 tri-snRNP-associated protein 2-like (A)	PREDICTED: U4/U6.U5 tri-snRNP-associated protein 2-like [Gossypium raimondii]	RecName: Full=Putative ubiquitin carboxyl-terminal hydrolase 11; EC=3.4.19.12; AltName: Full=Deubiquitinating enzyme 11; Short=AtUBP11; AltName: Full=Ubiquitin thioesterase 11; AltName: Full=Ubiquitin-specific-processing protease 11;	SubName: Full=Uncharacterized protein {ECO:0000313|EMBL:KJB68551.1};	Spindle pole body protein - Sad1p	GO:0004843,thiol-dependent ubiquitin-specific protease activity; GO:0016579,protein deubiquitination; GO:0006511,ubiquitin-dependent protein catabolic process	Ubiquitin carboxyl-terminal hydrolase
Cluster-2683.220861	2	K12837 splicing factor U2AF 65 kDa subunit | (RefSeq) splicing factor U2af large subunit B-like isoform X1 (A)	PREDICTED: splicing factor U2af large subunit A-like isoform X7 [Gossypium raimondii]	RecName: Full=Splicing factor U2af large subunit B {ECO:0000303|PubMed:24580679}; AltName: Full=U2 auxiliary factor 65 kDa subunit B {ECO:0000303|PubMed:24580679}; AltName: Full=U2 small nuclear ribonucleoprotein auxiliary factor large subunit B {ECO:0000303|PubMed:24580679}; Short=U2 snRNP auxiliary factor large subunit B {ECO:0000303|PubMed:24580679};	RecName: Full=U2 snRNP auxiliary factor large subunit {ECO:0000256|RuleBase:RU364135};	Splicing factor U2AF, large subunit (RRM superfamily)	GO:0000243,commitment complex; GO:0016607,nuclear speck; GO:0005634,nucleus; GO:0071004,U2-type prespliceosome; GO:0089701,U2AF; GO:0008187,poly-pyrimidine tract binding; GO:0030628,pre-mRNA 3'-splice site binding; GO:0006397,mRNA processing; GO:0008380,RNA splicing	RNA recognition motif. (a.k.a. RRM, RBD, or RNP domain)
Cluster-2683.294815	2	K12831 splicing factor 3B subunit 4 | (RefSeq) hypothetical protein (A)	polyadenylate-binding protein-interacting protein 10-like isoform X6 [Durio zibethinus]	RecName: Full=Polyadenylate-binding protein-interacting protein 10; Short=PABP-interacting protein 10; Short=Poly(A)-binding protein-interacting protein 10; AltName: Full=PAM2-containing protein CID10; AltName: Full=Protein CTC-INTERACTING DOMAIN 10;	SubName: Full=polyadenylate-binding protein-interacting protein 10-like {ECO:0000313|RefSeq:XP_016710413.1};	FOG: RRM domain	GO:0005634,nucleus; GO:0003729,mRNA binding	RNA recognition motif. (a.k.a. RRM, RBD, or RNP domain)
Cluster-2683.298881	2	K12831 splicing factor 3B subunit 4 | (RefSeq) hypothetical protein (A)	hypothetical protein CCACVL1_05587 [Corchorus capsularis]	RecName: Full=Polyadenylate-binding protein-interacting protein 10; Short=PABP-interacting protein 10; Short=Poly(A)-binding protein-interacting protein 10; AltName: Full=PAM2-containing protein CID10; AltName: Full=Protein CTC-INTERACTING DOMAIN 10;	SubName: Full=Uncharacterized protein {ECO:0000313|EMBL:OMO95086.1};	FOG: RRM domain	GO:0005634,nucleus; GO:0003729,mRNA binding	RNA recognition motif. (a.k.a. RRM, RBD, or RNP domain)
Cluster-2683.337024	2	K12831 splicing factor 3B subunit 4 | (RefSeq) hypothetical protein (A)	PREDICTED: polyadenylate-binding protein-interacting protein 10-like [Gossypium hirsutum]	RecName: Full=Polyadenylate-binding protein-interacting protein 11; Short=PABP-interacting protein 11; Short=Poly(A)-binding protein-interacting protein 11; AltName: Full=PAM2-containing protein CID11; AltName: Full=Protein CTC-INTERACTING DOMAIN 11;	SubName: Full=polyadenylate-binding protein-interacting protein 10-like {ECO:0000313|RefSeq:XP_016710413.1};	FOG: RRM domain	GO:0005634,nucleus; GO:0003723,RNA binding	RNA recognition motif. (a.k.a. RRM, RBD, or RNP domain)
Cluster-2683.346478	2	K12829 splicing factor 3B subunit 2 | (RefSeq) splicing factor 3B subunit 2-like (A)	protein SMAX1-LIKE 8-like [Durio zibethinus]	RecName: Full=Protein SMAX1-LIKE 6 {ECO:0000303|PubMed:23893171}; Short=AtSMXL6 {ECO:0000303|PubMed:23893171}; AltName: Full=Protein D53-like 2 {ECO:0000303|PubMed:24336200}; Short=AtD53-like 2 {ECO:0000303|PubMed:24336200}; AltName: Full=Protein D53-like SMXL 6 {ECO:0000303|PubMed:26546446};	SubName: Full=ATPase, AAA-2 {ECO:0000313|EMBL:OMO50091.1};	Chaperone HSP104 and related ATP-dependent Clp proteases	GO:0005634,nucleus; GO:0019538,protein metabolic process; GO:0006355,regulation of transcription, DNA-templated; GO:1902347,response to strigolactone; GO:0006351,transcription, DNA-templated	Clp amino terminal domain, pathogenicity island component
Cluster-2683.195413	2	K12821 pre-mRNA-processing factor 40 | (RefSeq) pre-mRNA-processing protein 40A (A)	PREDICTED: pre-mRNA-processing protein 40A isoform X1 [Gossypium raimondii]	RecName: Full=Pre-mRNA-processing protein 40A; AltName: Full=Mediator of RNA polymerase II transcription subunit 35a;	SubName: Full=Uncharacterized protein {ECO:0000313|EMBL:KJB77622.1};	Spliceosomal protein FBP11/Splicing factor PRP40	GO:0005829,cytosol; GO:0016592,mediator complex; GO:0005685,U1 snRNP; GO:0071004,U2-type prespliceosome; GO:0003723,RNA binding; GO:0000398,mRNA splicing, via spliceosome; GO:0006355,regulation of transcription, DNA-templated; GO:0006351,transcription, DNA-templated	FF domain
Cluster-2683.284569	2	K12821 pre-mRNA-processing factor 40 | (RefSeq) pre-mRNA-processing protein 40A (A)	PREDICTED: pre-mRNA-processing protein 40A isoform X1 [Gossypium raimondii]	RecName: Full=Pre-mRNA-processing protein 40A; AltName: Full=Mediator of RNA polymerase II transcription subunit 35a;	SubName: Full=Uncharacterized protein {ECO:0000313|EMBL:KJB77622.1};	Spliceosomal protein FBP11/Splicing factor PRP40	GO:0005829,cytosol; GO:0016592,mediator complex; GO:0005685,U1 snRNP; GO:0071004,U2-type prespliceosome; GO:0003723,RNA binding; GO:0000398,mRNA splicing, via spliceosome; GO:0006355,regulation of transcription, DNA-templated; GO:0006351,transcription, DNA-templated	FF domain
Cluster-2683.274282	2	K12818 ATP-dependent RNA helicase DHX8/PRP22 [EC:3.6.4.13] | (RefSeq) NB-ARC domain disease resistance protein, putative (A)	PREDICTED: putative disease resistance RPP13-like protein 1 isoform X1 [Gossypium arboreum]	RecName: Full=Putative disease resistance RPP13-like protein 1;	SubName: Full=Uncharacterized protein {ECO:0000313|EMBL:KJB60563.1};	Apoptotic ATPase	GO:0005886,plasma membrane; GO:0043531,ADP binding; GO:0005524,ATP binding; GO:0009626,plant-type hypersensitive response; GO:0007165,signal transduction	NB-ARC domain
Cluster-2683.78349	2	K12818 ATP-dependent RNA helicase DHX8/PRP22 [EC:3.6.4.13] | (RefSeq) NB-ARC domain disease resistance protein, putative (A)	PREDICTED: putative disease resistance RPP13-like protein 1 [Gossypium hirsutum]	RecName: Full=Putative disease resistance RPP13-like protein 1;	SubName: Full=putative disease resistance RPP13-like protein 1 {ECO:0000313|RefSeq:XP_016748404.1};	Apoptotic ATPase	GO:0005886,plasma membrane; GO:0043531,ADP binding; GO:0005524,ATP binding; GO:0009626,plant-type hypersensitive response; GO:0007165,signal transduction	Rx N-terminal domain
Cluster-2683.353418	2	K12761 carbon catabolite-derepressing protein kinase [EC:2.7.11.1] | (RefSeq) CBL-interacting serine/threonine-protein kinase 7-like (A)	PREDICTED: ABC transporter H family member 4-like [Gossypium raimondii]	--	SubName: Full=Uncharacterized protein {ECO:0000313|EMBL:KJB66812.1};	--	--	Domain of unknown function (DUF4228)
Cluster-2683.148221	2	K12741 heterogeneous nuclear ribonucleoprotein A1/A3 | (RefSeq) glycine-rich RNA-binding protein 2, mitochondrial-like (A)	PREDICTED: glycine-rich RNA-binding protein 2, mitochondrial-like [Gossypium hirsutum]	--	SubName: Full=glycine-rich RNA-binding protein 2, mitochondrial-like {ECO:0000313|RefSeq:XP_016730506.1};	--	GO:0003723,RNA binding	--
Cluster-2683.169053	2	K12741 heterogeneous nuclear ribonucleoprotein A1/A3 | (RefSeq) glycine-rich RNA-binding protein 2, mitochondrial-like (A)	hypothetical protein B456_001G077000, partial [Gossypium raimondii]	RecName: Full=Glycine-rich RNA-binding protein 3, mitochondrial; Short=AtGR-RBP3; AltName: Full=AtRBG3; AltName: Full=Mitochondrial RNA-binding protein 2a; Short=At-mRBP2a; AltName: Full=Organelle RRM domain-containing protein 3 {ECO:0000303|PubMed:25800738}; Flags: Precursor;	SubName: Full=Uncharacterized protein {ECO:0000313|EMBL:KJB08325.1}; Flags: Fragment;	FOG: RRM domain	GO:0005739,mitochondrion; GO:0005524,ATP binding; GO:0005507,copper ion binding; GO:0003723,RNA binding; GO:0003697,single-stranded DNA binding; GO:0016554,cytidine to uridine editing; GO:0080156,mitochondrial mRNA modification; GO:0006397,mRNA processing; GO:0009409,response to cold	RNA recognition motif. (a.k.a. RRM, RBD, or RNP domain)
Cluster-2683.103728	2	K12741 heterogeneous nuclear ribonucleoprotein A1/A3 | (RefSeq) glycine-rich RNA-binding protein 2, mitochondrial (A)	glycine-rich RNA-binding protein 2, mitochondrial [Herrania umbratica]	RecName: Full=Glycine-rich RNA-binding protein 3, mitochondrial; Short=AtGR-RBP3; AltName: Full=AtRBG3; AltName: Full=Mitochondrial RNA-binding protein 2a; Short=At-mRBP2a; AltName: Full=Organelle RRM domain-containing protein 3 {ECO:0000303|PubMed:25800738}; Flags: Precursor;	SubName: Full=Uncharacterized protein {ECO:0000313|EMBL:KJB39955.1};	FOG: RRM domain	GO:0005739,mitochondrion; GO:0005524,ATP binding; GO:0005507,copper ion binding; GO:0003723,RNA binding; GO:0003697,single-stranded DNA binding; GO:0016554,cytidine to uridine editing; GO:0080156,mitochondrial mRNA modification; GO:0006397,mRNA processing; GO:0009409,response to cold	RNA recognition motif. (a.k.a. RRM, RBD, or RNP domain)
Cluster-2683.220362	2	K12741 heterogeneous nuclear ribonucleoprotein A1/A3 | (RefSeq) glycine-rich RNA-binding protein 2, mitochondrial (A)	glycine-rich RNA-binding protein 2, mitochondrial [Herrania umbratica]	RecName: Full=Glycine-rich RNA-binding protein 3, mitochondrial; Short=AtGR-RBP3; AltName: Full=AtRBG3; AltName: Full=Mitochondrial RNA-binding protein 2a; Short=At-mRBP2a; AltName: Full=Organelle RRM domain-containing protein 3 {ECO:0000303|PubMed:25800738}; Flags: Precursor;	SubName: Full=Uncharacterized protein {ECO:0000313|EMBL:KJB39955.1};	FOG: RRM domain	GO:0005739,mitochondrion; GO:0005524,ATP binding; GO:0005507,copper ion binding; GO:0003723,RNA binding; GO:0003697,single-stranded DNA binding; GO:0016554,cytidine to uridine editing; GO:0080156,mitochondrial mRNA modification; GO:0006397,mRNA processing; GO:0009409,response to cold	RNA recognition motif. (a.k.a. RRM, RBD, or RNP domain)
Cluster-2683.251497	2	K12741 heterogeneous nuclear ribonucleoprotein A1/A3 | (RefSeq) glycine-rich RNA-binding protein 2, mitochondrial (A)	glycine-rich RNA-binding protein 2, mitochondrial [Herrania umbratica]	RecName: Full=Glycine-rich RNA-binding protein 3, mitochondrial; Short=AtGR-RBP3; AltName: Full=AtRBG3; AltName: Full=Mitochondrial RNA-binding protein 2a; Short=At-mRBP2a; AltName: Full=Organelle RRM domain-containing protein 3 {ECO:0000303|PubMed:25800738}; Flags: Precursor;	SubName: Full=glycine-rich RNA-binding protein 2, mitochondrial-like {ECO:0000313|RefSeq:XP_016695662.1};	FOG: RRM domain	GO:0005739,mitochondrion; GO:0005524,ATP binding; GO:0005507,copper ion binding; GO:0003723,RNA binding; GO:0003697,single-stranded DNA binding; GO:0016554,cytidine to uridine editing; GO:0080156,mitochondrial mRNA modification; GO:0006397,mRNA processing; GO:0009409,response to cold	RNA recognition motif. (a.k.a. RRM, RBD, or RNP domain)
Cluster-2683.345927	2	K12734 peptidyl-prolyl cis-trans isomerase-like 3 [EC:5.2.1.8] | (RefSeq) peptidyl-prolyl cis-trans isomerase CYP18-1-like (A)	peptidyl-prolyl cis-trans isomerase CYP23-like isoform X1 [Durio zibethinus]	RecName: Full=Peptidyl-prolyl cis-trans isomerase CYP23; Short=PPIase CYP23; EC=5.2.1.8; AltName: Full=Cyclophilin of 23 kDa; AltName: Full=Cyclophilin-23; Flags: Precursor;	SubName: Full=Cyclophilin-like peptidyl-prolyl cis-trans isomerase family protein isoform 1 {ECO:0000313|EMBL:EOY01959.1};	Similar to cyclophilin-type peptidyl-prolyl cis-trans isomerase	GO:0005783,endoplasmic reticulum; GO:0005768,endosome; GO:0005794,Golgi apparatus; GO:0005802,trans-Golgi network; GO:0003755,peptidyl-prolyl cis-trans isomerase activity	Cyclophilin type peptidyl-prolyl cis-trans isomerase/CLD
Cluster-2683.57774	2	K12734 peptidyl-prolyl cis-trans isomerase-like 3 [EC:5.2.1.8] | (RefSeq) peptidyl-prolyl cis-trans isomerase CYP18-1-like (A)	peptidyl-prolyl cis-trans isomerase CYP23-like isoform X1 [Durio zibethinus]	RecName: Full=Peptidyl-prolyl cis-trans isomerase CYP23; Short=PPIase CYP23; EC=5.2.1.8; AltName: Full=Cyclophilin of 23 kDa; AltName: Full=Cyclophilin-23; Flags: Precursor;	SubName: Full=Cyclophilin-like peptidyl-prolyl cis-trans isomerase family protein isoform 1 {ECO:0000313|EMBL:EOY01959.1};	Similar to cyclophilin-type peptidyl-prolyl cis-trans isomerase	GO:0005783,endoplasmic reticulum; GO:0005768,endosome; GO:0005794,Golgi apparatus; GO:0005802,trans-Golgi network; GO:0003755,peptidyl-prolyl cis-trans isomerase activity	Cyclophilin type peptidyl-prolyl cis-trans isomerase/CLD
Cluster-2683.224219	2	K12733 peptidyl-prolyl cis-trans isomerase-like 1 [EC:5.2.1.8] | (RefSeq) peptidyl-prolyl cis-trans isomerase CYP18-2-like (A)	peptidyl-prolyl cis-trans isomerase CYP38, chloroplastic-like [Durio zibethinus]	RecName: Full=Peptidyl-prolyl cis-trans isomerase CYP38, chloroplastic; Short=PPIase CYP38; EC=5.2.1.8; AltName: Full=Rotamase CYP38; AltName: Full=Thylakoid lumen PPIase; Flags: Precursor;	SubName: Full=Uncharacterized protein {ECO:0000313|EMBL:KJB33758.1};	--	GO:0009507,chloroplast; GO:0009570,chloroplast stroma; GO:0009534,chloroplast thylakoid; GO:0009543,chloroplast thylakoid lumen; GO:0009535,chloroplast thylakoid membrane; GO:0009579,thylakoid; GO:0031977,thylakoid lumen; GO:0003755,peptidyl-prolyl cis-trans isomerase activity; GO:0042742,defense response to bacterium	Cyclophilin type peptidyl-prolyl cis-trans isomerase/CLD
Cluster-2683.196481	2	K12670 oligosaccharyltransferase complex subunit beta | (RefSeq) dolichyl-diphosphooligosaccharide--protein glycosyltransferase 48 kDa subunit (A)	Dolichyl-diphosphooligosaccharide-protein glycosyltransferase 48kDa subunit family protein isoform 1 [Theobroma cacao]	RecName: Full=Dolichyl-diphosphooligosaccharide--protein glycosyltransferase 48 kDa subunit; Short=Oligosaccharyl transferase 48 kDa subunit; EC=2.4.99.18; AltName: Full=Protein DEFECTIVE GLYCOSYLATION 1; Flags: Precursor;	RecName: Full=Dolichyl-diphosphooligosaccharide--protein glycosyltransferase 48 kDa subunit {ECO:0000256|RuleBase:RU361142}; Short=Oligosaccharyl transferase 48 kDa subunit {ECO:0000256|RuleBase:RU361142}; EC=2.4.99.18 {ECO:0000256|RuleBase:RU361142};	Oligosaccharyltransferase, beta subunit	GO:0005783,endoplasmic reticulum; GO:0005794,Golgi apparatus; GO:0016021,integral component of membrane; GO:0016020,membrane; GO:0005730,nucleolus; GO:0008250,oligosaccharyltransferase complex; GO:0009505,plant-type cell wall; GO:0009506,plasmodesma; GO:0005774,vacuolar membrane; GO:0005773,vacuole; GO:0016757,transferase activity, transferring glycosyl groups; GO:0009664,plant-type cell wall org…	Oligosaccharyltransferase 48 kDa subunit beta
Cluster-2683.244191	2	K12666 oligosaccharyltransferase complex subunit alpha (ribophorin I) | (RefSeq) dolichyl-diphosphooligosaccharide--protein glycosyltransferase subunit 1A-like (A)	Dolichyl-diphosphooligosaccharide--protein glycosyltransferase subunit 1 [Gossypium arboreum]	RecName: Full=Dolichyl-diphosphooligosaccharide--protein glycosyltransferase subunit 1A; EC=2.4.99.18; AltName: Full=Ribophorin IA; Short=RPN-IA; AltName: Full=Ribophorin-1A; Flags: Precursor;	RecName: Full=Dolichyl-diphosphooligosaccharide--protein glycosyltransferase subunit 1 {ECO:0000256|RuleBase:RU361143}; EC=2.4.99.18 {ECO:0000256|RuleBase:RU361143};	Oligosaccharyltransferase, alpha subunit (ribophorin I)	GO:0005783,endoplasmic reticulum; GO:0016021,integral component of membrane; GO:0016020,membrane; GO:0008250,oligosaccharyltransferase complex; GO:0004579,dolichyl-diphosphooligosaccharide-protein glycotransferase activity; GO:0018279,protein N-linked glycosylation via asparagine	Ribophorin I
Cluster-2683.289946	2	K12655 OTU domain-containing protein 5 [EC:3.4.19.12] | (RefSeq) OTU domain-containing protein 5-B-like (A)	PREDICTED: OTU domain-containing protein 5-B-like [Gossypium hirsutum]	--	SubName: Full=OTU domain-containing protein 5-B-like {ECO:0000313|RefSeq:XP_016671855.1};	OTU (ovarian tumor)-like cysteine protease	GO:0004843,thiol-dependent ubiquitin-specific protease activity; GO:0016579,protein deubiquitination	OTU-like cysteine protease
Cluster-2683.274940	2	K12619 5'-3' exoribonuclease 2 [EC:3.1.13.-] | (RefSeq) 5'-3' exoribonuclease 3 (A)	PREDICTED: 5'-3' exoribonuclease 3 isoform X1 [Ricinus communis]	RecName: Full=5'-3' exoribonuclease 3 {ECO:0000305}; Short=AtXRN3 {ECO:0000303|PubMed:11106401}; EC=3.1.13.- {ECO:0000269|PubMed:11106401}; AltName: Full=Protein EXORIBONUCLEASE 3 {ECO:0000305};	RecName: Full=5'-3' exoribonuclease {ECO:0000256|PIRNR:PIRNR037239}; EC=3.1.13.- {ECO:0000256|PIRNR:PIRNR037239};	5'-3' exonuclease HKE1/RAT1	GO:0005634,nucleus; GO:0004534,5'-3' exoribonuclease activity; GO:0003676,nucleic acid binding; GO:0008270,zinc ion binding; GO:0010587,miRNA catabolic process; GO:0006397,mRNA processing; GO:0060149,negative regulation of posttranscriptional gene silencing; GO:0071035,nuclear polyadenylation-dependent rRNA catabolic process; GO:0000967,rRNA 5'-end processing	Xrn1 helical domain
Cluster-2683.207624	2	K12581 CCR4-NOT transcription complex subunit 7/8 | (RefSeq) probable CCR4-associated factor 1 homolog 7 (A)	putative CCR4-associated factor 1 -like protein [Gossypium arboreum]	RecName: Full=Probable CCR4-associated factor 1 homolog 7; EC=3.1.13.4;	SubName: Full=Putative CCR4-associated factor 1-like protein {ECO:0000313|EMBL:KHG05538.1};	mRNA deadenylase subunit	GO:0030015,CCR4-NOT core complex; GO:0005634,nucleus; GO:0000932,P-body; GO:0046872,metal ion binding; GO:0004535,poly(A)-specific ribonuclease activity; GO:0003723,RNA binding; GO:0043928,exonucleolytic nuclear-transcribed mRNA catabolic process involved in deadenylation-dependent decay; GO:0017148,negative regulation of translation; GO:0006355,regulation of transcription, DNA-templated; GO:0006…	CAF1 family ribonuclease
Cluster-2683.83722	2	K12524 bifunctional aspartokinase / homoserine dehydrogenase 1 [EC:2.7.2.4 1.1.1.3] | (RefSeq) bifunctional aspartokinase/homoserine dehydrogenase 2, chloroplastic-like (A)	bifunctional aspartokinase/homoserine dehydrogenase 2, chloroplastic isoform X4 [Durio zibethinus]	RecName: Full=Bifunctional aspartokinase/homoserine dehydrogenase 2, chloroplastic; Short=AK-HD 2; Short=AK-HSDH 2; Includes: RecName: Full=Aspartokinase; EC=2.7.2.4; Includes: RecName: Full=Homoserine dehydrogenase; EC=1.1.1.3; Flags: Precursor;	SubName: Full=Uncharacterized protein {ECO:0000313|EMBL:KJB26937.1};	--	GO:0009507,chloroplast; GO:0004072,aspartate kinase activity; GO:0005524,ATP binding; GO:0004412,homoserine dehydrogenase activity; GO:0050661,NADP binding; GO:0009089,lysine biosynthetic process via diaminopimelate; GO:0009086,methionine biosynthetic process; GO:0009088,threonine biosynthetic process	Homoserine dehydrogenase
Cluster-2683.97713	2	K12502 MPBQ/MSBQ methyltransferase [EC:2.1.1.295] | (RefSeq) hypothetical protein (A)	hypothetical protein B456_009G013400 [Gossypium raimondii]	RecName: Full=Uncharacterized methyltransferase At2g41040, chloroplastic; EC=2.1.1.-; Flags: Precursor;	SubName: Full=Uncharacterized protein {ECO:0000313|EMBL:KJB53960.1};	--	GO:0009507,chloroplast; GO:0010287,plastoglobule; GO:0008168,methyltransferase activity; GO:0080167,response to karrikin	Methyltransferase domain
Cluster-2683.315677	2	K12486 stromal membrane-associated protein | (RefSeq) probable ADP-ribosylation factor GTPase-activating protein AGD13 (A)	Cyclin delta-3 isoform 2, partial [Theobroma cacao]	RecName: Full=Filament-like plant protein 7; Short=AtFPP7;	SubName: Full=Uncharacterized protein {ECO:0000313|EMBL:KJB79361.1};	--	--	--
Cluster-2683.117390	2	K12486 stromal membrane-associated protein | (RefSeq) ADP-ribosylation factor GTPase-activating protein AGD12-like isoform X1 (A)	PREDICTED: uncharacterized protein LOC108474535 [Gossypium arboreum]	RecName: Full=Protein C2-DOMAIN ABA-RELATED 7 {ECO:0000303|PubMed:25465408};	SubName: Full=uncharacterized protein LOC107957072 {ECO:0000313|RefSeq:XP_016747986.1};	Predicted lipase	GO:0005634,nucleus; GO:0005886,plasma membrane; GO:0005096,GTPase activator activity; GO:0046872,metal ion binding; GO:0005543,phospholipid binding; GO:0009738,abscisic acid-activated signaling pathway; GO:0009789,positive regulation of abscisic acid-activated signaling pathway; GO:0043547,positive regulation of GTPase activity	C2 domain
Cluster-2683.287534	2	K12472 epidermal growth factor receptor substrate 15 | (RefSeq) GATA zinc finger domain-containing protein 14-like (A)	PREDICTED: BURP domain-containing protein BNM2A-like [Gossypium arboreum]	RecName: Full=BURP domain-containing protein BNM2A {ECO:0000303|PubMed:19714473}; AltName: Full=Brassica napus microspore-derived embryo protein 2 {ECO:0000303|PubMed:9790599}; Short=BNM2 {ECO:0000303|PubMed:9790599}; Flags: Precursor;	SubName: Full=BURP domain-containing 17 {ECO:0000313|EMBL:KHG19017.1};	--	GO:0000326,protein storage vacuole	BURP domain
Cluster-2683.288862	2	K12472 epidermal growth factor receptor substrate 15 | (RefSeq) GATA zinc finger domain-containing protein 14-like (A)	PREDICTED: BURP domain-containing protein BNM2A-like [Gossypium arboreum]	RecName: Full=BURP domain-containing protein BNM2A {ECO:0000303|PubMed:19714473}; AltName: Full=Brassica napus microspore-derived embryo protein 2 {ECO:0000303|PubMed:9790599}; Short=BNM2 {ECO:0000303|PubMed:9790599}; Flags: Precursor;	SubName: Full=BURP domain-containing 17 {ECO:0000313|EMBL:KHG19017.1};	--	GO:0000326,protein storage vacuole	BURP domain
Cluster-5999.0	2	K12472 epidermal growth factor receptor substrate 15 | (RefSeq) GATA zinc finger domain-containing protein 14-like (A)	Uncharacterized protein TCM_006381 [Theobroma cacao]	RecName: Full=BURP domain-containing protein BNM2C {ECO:0000303|PubMed:19714473}; Flags: Precursor;	SubName: Full=Uncharacterized protein {ECO:0000313|EMBL:EOX97316.1};	--	GO:0000326,protein storage vacuole	BURP domain
Cluster-2683.113578	2	K12398 AP-3 complex subunit mu | (RefSeq) AP-3 complex subunit mu isoform X1 (A)	hypothetical protein B456_013G208400 [Gossypium raimondii]	RecName: Full=AP-3 complex subunit mu; AltName: Full=Adaptor protein complex AP-3 subunit mu; AltName: Full=Adaptor protein-3 mu-adaptin; AltName: Full=Adaptor-related protein complex 3 subunit mu; AltName: Full=At-muD-Ad; AltName: Full=Mu3-adaptin; AltName: Full=Protein ZIG SUPPRESSOR 4;	SubName: Full=Uncharacterized protein {ECO:0000313|EMBL:KJB82672.1};	Clathrin-associated protein medium chain	GO:0030131,clathrin adaptor complex; GO:0030659,cytoplasmic vesicle membrane; GO:0005794,Golgi apparatus; GO:0009630,gravitropism; GO:0006886,intracellular protein transport; GO:0016192,vesicle-mediated transport	Adaptor complexes medium subunit family
Cluster-2683.180303	2	K12393 AP-1 complex subunit mu | (RefSeq) AP-1 complex subunit mu-2 isoform X1 (A)	hypothetical protein B456_005G180000 [Gossypium raimondii]	RecName: Full=AP-1 complex subunit mu-2; AltName: Full=Adaptor protein complex AP-1 subunit mu-2; AltName: Full=Adaptor protein-1 mu-adaptin 2; AltName: Full=Adaptor-related protein complex 1 subunit mu-2; AltName: Full=At-muB2-Ad; AltName: Full=Clathrin assembly protein complex 1 mu-2 medium chain; AltName: Full=Mu1-adaptin 2; AltName: Full=Protein HAPLESS 13;	SubName: Full=Uncharacterized protein {ECO:0000313|EMBL:KJB31188.1};	Adaptor complexes medium subunit family	GO:0030131,clathrin adaptor complex; GO:0030665,clathrin-coated vesicle membrane; GO:0005829,cytosol; GO:0031901,early endosome membrane; GO:0005794,Golgi apparatus; GO:0006886,intracellular protein transport; GO:0016192,vesicle-mediated transport	Adaptor complexes medium subunit family
Cluster-2683.202942	2	K12391 AP-1 complex subunit gamma-1 | (RefSeq) uncharacterized protein LOC104756754 isoform X1 (A)	PREDICTED: apoptosis inhibitor 5-like [Gossypium raimondii]	RecName: Full=Apoptosis inhibitor 5-like protein API5; AltName: Full=Protein APOPTOSIS INHIBITOR 5 {ECO:0000303|PubMed:21467577};	SubName: Full=Uncharacterized protein {ECO:0000313|EMBL:KJB69584.1};	Apoptosis inhibitor 5/fibroblast growth factor 2-interacting factor 2, and related proteins	GO:0005634,nucleus; GO:0009555,pollen development; GO:0043067,regulation of programmed cell death	Apoptosis inhibitory protein 5 (API5)
Cluster-2683.146591	2	K12349 neutral ceramidase [EC:3.5.1.23] | (RefSeq) neutral ceramidase-like (A)	putative mitochondrial protein [Apostasia shenzhenica]	RecName: Full=Uncharacterized mitochondrial protein AtMg00860; AltName: Full=ORF158;	SubName: Full=Putative mitochondrial protein {ECO:0000313|EMBL:PKA61698.1}; EC=3.6.4.12 {ECO:0000313|EMBL:PKA61698.1};	FOG: Transposon-encoded proteins with TYA, reverse transcriptase, integrase domains in various combinations	GO:0005739,mitochondrion	RNase H-like domain found in reverse transcriptase
Cluster-2683.342664	2	K12349 neutral ceramidase [EC:3.5.1.23] | (RefSeq) neutral ceramidase-like (A)	PREDICTED: neutral ceramidase-like [Gossypium hirsutum]	RecName: Full=Neutral ceramidase 2 {ECO:0000303|PubMed:26150824}; Short=AtNCER2 {ECO:0000303|PubMed:26150824}; Short=N-CDase 2 {ECO:0000303|PubMed:26150824}; Short=NCDase 2 {ECO:0000303|PubMed:26150824}; EC=3.5.1.23 {ECO:0000250|UniProtKB:O06769}; AltName: Full=Acylsphingosine deacylase 2; AltName: Full=N-acylsphingosine amidohydrolase 2; Flags: Precursor;	SubName: Full=neutral ceramidase-like {ECO:0000313|RefSeq:XP_016749171.1, ECO:0000313|RefSeq:XP_016749172.1, ECO:0000313|RefSeq:XP_016749173.1};	Ceramidases	GO:0005783,endoplasmic reticulum; GO:0005576,extracellular region; GO:0005794,Golgi apparatus; GO:0009506,plasmodesma; GO:0017040,N-acylsphingosine amidohydrolase activity; GO:0006665,sphingolipid metabolic process	Neutral/alkaline non-lysosomal ceramidase, N-terminal
Cluster-2683.89905	2	K12349 neutral ceramidase [EC:3.5.1.23] | (RefSeq) neutral ceramidase (A)	PREDICTED: neutral ceramidase [Gossypium arboreum]	RecName: Full=Neutral ceramidase 2 {ECO:0000303|PubMed:26150824}; Short=AtNCER2 {ECO:0000303|PubMed:26150824}; Short=N-CDase 2 {ECO:0000303|PubMed:26150824}; Short=NCDase 2 {ECO:0000303|PubMed:26150824}; EC=3.5.1.23 {ECO:0000250|UniProtKB:O06769}; AltName: Full=Acylsphingosine deacylase 2; AltName: Full=N-acylsphingosine amidohydrolase 2; Flags: Precursor;	SubName: Full=neutral ceramidase-like {ECO:0000313|RefSeq:XP_016749171.1, ECO:0000313|RefSeq:XP_016749172.1, ECO:0000313|RefSeq:XP_016749173.1};	Ceramidases	GO:0005783,endoplasmic reticulum; GO:0005576,extracellular region; GO:0005794,Golgi apparatus; GO:0009506,plasmodesma; GO:0017040,N-acylsphingosine amidohydrolase activity; GO:0006665,sphingolipid metabolic process	Neutral/alkaline non-lysosomal ceramidase, N-terminal
Cluster-2683.180809	2	K12309 beta-galactosidase [EC:3.2.1.23] | (RefSeq) hypothetical protein (A)	PREDICTED: beta-galactosidase 8 [Gossypium raimondii]	RecName: Full=Beta-galactosidase 6; Short=Lactase 6; EC=3.2.1.23; Flags: Precursor;	RecName: Full=Beta-galactosidase {ECO:0000256|RuleBase:RU000675}; EC=3.2.1.23 {ECO:0000256|RuleBase:RU000675};	Beta-galactosidase	GO:0048046,apoplast; GO:0005618,cell wall; GO:0005773,vacuole; GO:0004565,beta-galactosidase activity; GO:0030246,carbohydrate binding; GO:0005975,carbohydrate metabolic process	Glycosyl hydrolases family 35
Cluster-2683.196788	2	K12309 beta-galactosidase [EC:3.2.1.23] | (RefSeq) beta-galactosidase 2 (A)	Porphobilinogen deaminase [Gossypium arboreum]	RecName: Full=Beta-galactosidase 6; Short=Lactase 6; EC=3.2.1.23; Flags: Precursor;	SubName: Full=Porphobilinogen deaminase {ECO:0000313|EMBL:KHG23520.1};	--	GO:0048046,apoplast; GO:0005618,cell wall; GO:0005773,vacuole; GO:0004565,beta-galactosidase activity; GO:0005975,carbohydrate metabolic process; GO:0048354,mucilage biosynthetic process involved in seed coat development; GO:0009827,plant-type cell wall modification	--
Cluster-2683.208251	2	K12261 2-hydroxyacyl-CoA lyase 1 [EC:4.1.-.-] | (RefSeq) 2-hydroxyacyl-CoA lyase-like isoform X1 (A)	2-hydroxyacyl-CoA lyase-like isoform X3 [Durio zibethinus]	RecName: Full=2-hydroxyacyl-CoA lyase; EC=4.1.-.-; AltName: Full=2-hydroxyphytanoyl-CoA lyase; Short=2-HPCL; AltName: Full=Oxalyl-CoA decarboxylase;	SubName: Full=Uncharacterized protein {ECO:0000313|EMBL:OMP06688.1};	Thiamine pyrophosphate-requiring enzyme	GO:0016831,carboxy-lyase activity; GO:0000287,magnesium ion binding; GO:0030976,thiamine pyrophosphate binding	Thiamine pyrophosphate enzyme, C-terminal TPP binding domain
Cluster-2683.133816	2	K12193 charged multivesicular body protein 3 | (RefSeq) vacuolar protein sorting-associated protein 24 homolog 1-like isoform X1 (A)	PREDICTED: vacuolar protein sorting-associated protein 24 homolog 1-like isoform X1 [Gossypium arboreum]	RecName: Full=Vacuolar protein sorting-associated protein 24 homolog 1; Short=AtVPS24-1; AltName: Full=Charged multivesicular body protein 3 homolog 1; AltName: Full=ESCRT-III complex subunit VPS24 homolog 1;	SubName: Full=Vacuolar sorting-associated protein 24-like protein {ECO:0000313|EMBL:KHG26620.1};	Vacuolar sorting protein VPS24	GO:0005829,cytosol; GO:0000815,ESCRT III complex; GO:0005770,late endosome; GO:0070676,intralumenal vesicle formation; GO:0015031,protein transport; GO:0007034,vacuolar transport	Snf7
Cluster-2683.231044	2	K12191 charged multivesicular body protein 2A | (RefSeq) vacuolar protein sorting-associated protein 2 homolog 2-like (A)	protein LOL1 [Manihot esculenta]	RecName: Full=Protein LSD1; AltName: Full=Protein LESION SIMULATING DISEASE 1; Short=OsLSD1; AltName: Full=Putative zinc finger LSD1;	SubName: Full=Uncharacterized protein {ECO:0000313|EMBL:OAY29748.1};	--	GO:0005634,nucleus; GO:0030154,cell differentiation; GO:0031348,negative regulation of defense response; GO:0034051,negative regulation of plant-type hypersensitive response; GO:0009626,plant-type hypersensitive response; GO:0045595,regulation of cell differentiation	LSD1 zinc finger
Cluster-2683.281051	2	K12191 charged multivesicular body protein 2A | (RefSeq) vacuolar protein sorting-associated protein 2 homolog 2 (A)	hypothetical protein PRUPE_5G039600 [Prunus persica]	RecName: Full=Protein LOL1; AltName: Full=Protein LSD ONE LIKE 1; Short=AtLOL1; AltName: Full=Putative zinc finger LOL1;	SubName: Full=Uncharacterized protein {ECO:0000313|EMBL:ONI06090.1};	--	GO:0005634,nucleus; GO:0003677,DNA binding; GO:0009814,defense response, incompatible interaction; GO:0009626,plant-type hypersensitive response; GO:0034052,positive regulation of plant-type hypersensitive response; GO:0043068,positive regulation of programmed cell death; GO:2000121,regulation of removal of superoxide radicals	LSD1 zinc finger
Cluster-2683.253227	2	K12178 COP9 signalosome complex subunit 4 | (RefSeq) COP9 signalosome complex subunit 4 (A)	hypothetical protein COLO4_26343 [Corchorus olitorius]	RecName: Full=COP9 signalosome complex subunit 4; Short=AtS4; Short=Signalosome subunit 4; AltName: Full=Constitutive photomorphogenesis protein 8; AltName: Full=Protein FUSCA 4;	SubName: Full=Uncharacterized protein {ECO:0000313|EMBL:OMO75071.1};	COP9 signalosome, subunit CSN4	GO:0008180,COP9 signalosome; GO:0005829,cytosol; GO:0043234,NA; GO:0007275,multicellular organism development; GO:0010971,positive regulation of G2/M transition of mitotic cell cycle; GO:0000338,protein deneddylation; GO:0009585,red, far-red light phototransduction	--
Cluster-2683.210192	2	K12173 BRCA1-A complex subunit BRE | (RefSeq) BRCA1-A complex subunit BRE-like (A)	PREDICTED: thaumatin-like protein 1b isoform X1 [Gossypium hirsutum]	RecName: Full=Thaumatin-like protein 1 {ECO:0000303|PubMed:15988566}; Short=AtTLP1 {ECO:0000303|PubMed:15988566}; Flags: Precursor;	SubName: Full=thaumatin-like protein 1b isoform X1 {ECO:0000313|RefSeq:XP_016729550.1};	--	GO:0009682,induced systemic resistance; GO:0009617,response to bacterium; GO:0009723,response to ethylene	Thaumatin family
Cluster-2683.217897	2	K12173 BRCA1-A complex subunit BRE | (RefSeq) BRCA1-A complex subunit BRE-like (A)	PREDICTED: pathogenesis-related protein 5-like [Gossypium arboreum]	RecName: Full=Thaumatin-like protein 1 {ECO:0000303|PubMed:15988566}; Short=AtTLP1 {ECO:0000303|PubMed:15988566}; Flags: Precursor;	SubName: Full=Uncharacterized protein {ECO:0000313|EMBL:KHG07208.1};	--	GO:0009682,induced systemic resistance; GO:0009617,response to bacterium; GO:0009723,response to ethylene	Thaumatin family
Cluster-2683.369428	2	K12173 BRCA1-A complex subunit BRE | (RefSeq) BRCA1-A complex subunit BRE-like (A)	osmotin-like protein [Durio zibethinus]	RecName: Full=Osmotin-like protein; Flags: Precursor;	SubName: Full=Osmotin-like protein {ECO:0000313|EMBL:EOY34087.1};	--	GO:0005618,cell wall; GO:0005576,extracellular region	Thaumatin family
Cluster-2683.201913	2	K12158 ubiquitin-like protein Nedd8 | (RefSeq) ubqB; polyubiquitin (A)	BnaAnng33460D, partial [Brassica napus]	RecName: Full=Polyubiquitin; Contains: RecName: Full=Ubiquitin; Flags: Precursor; Fragment;	SubName: Full=Polyubiquitin {ECO:0000313|EMBL:JAU22157.1}; Flags: Fragment;	Ubiquitin and ubiquitin-like proteins	GO:0005737,cytoplasm; GO:0005634,nucleus	Ubiquitin family
Cluster-2683.63420	2	K12135 zinc finger protein CONSTANS | (RefSeq) zinc finger protein CONSTANS-LIKE 2-like (A)	PREDICTED: zinc finger protein CONSTANS-LIKE 5-like [Gossypium hirsutum]	RecName: Full=Zinc finger protein CONSTANS-LIKE 5;	SubName: Full=zinc finger protein CONSTANS-LIKE 5-like {ECO:0000313|RefSeq:XP_016712648.1};	GATA-4/5/6 transcription factors	GO:0005634,nucleus; GO:0003700,DNA-binding transcription factor activity; GO:0008270,zinc ion binding; GO:0048571,long-day photoperiodism; GO:0048579,negative regulation of long-day photoperiodism, flowering; GO:0045892,negative regulation of transcription, DNA-templated; GO:0048576,positive regulation of short-day photoperiodism, flowering; GO:0009909,regulation of flower development; GO:0006355…	B-box zinc finger
Cluster-2683.85704	2	K12135 zinc finger protein CONSTANS | (RefSeq) zinc finger protein CONSTANS-LIKE 2-like (A)	CONSTANS-like 3 protein [Gossypium hirsutum subsp. latifolium]	RecName: Full=Zinc finger protein CONSTANS-LIKE 4;	SubName: Full=CONSTANS-like 3 protein {ECO:0000313|EMBL:AJR28731.1};	GATA-4/5/6 transcription factors	GO:0005634,nucleus; GO:0008270,zinc ion binding; GO:0009909,regulation of flower development; GO:0009416,response to light stimulus	CCT motif
Cluster-2683.253801	2	K12135 zinc finger protein CONSTANS | (RefSeq) zinc finger protein CONSTANS (A)	CONSTANS-like 3 protein [Gossypium hirsutum subsp. latifolium]	RecName: Full=Zinc finger protein CONSTANS-LIKE 4;	SubName: Full=CONSTANS-like 3 protein {ECO:0000313|EMBL:AJR28731.1};	GATA-4/5/6 transcription factors	GO:0005634,nucleus; GO:0008270,zinc ion binding; GO:0009909,regulation of flower development; GO:0009416,response to light stimulus	B-box zinc finger
Cluster-2683.17490	2	K12115 clock-associated PAS protein ZTL | (RefSeq) adagio protein 1-like (A)	F-box protein At3g12350 isoform X4 [Durio zibethinus]	RecName: Full=F-box protein At3g12350;	SubName: Full=F-box family protein, putative {ECO:0000313|EMBL:EOY15703.1};	--	--	F-box-like
Cluster-2683.259941	2	K11996 adenylyltransferase and sulfurtransferase [EC:2.7.7.80 2.8.1.11] | (RefSeq) adenylyltransferase and sulfurtransferase MOCS3-like (A)	PREDICTED: uncharacterized protein LOC105788063 isoform X1 [Gossypium raimondii]	RecName: Full=Sulfite exporter TauE/SafE family protein 3 {ECO:0000312|EMBL:AEC07746.1};	SubName: Full=Uncharacterized protein {ECO:0000313|EMBL:KJB18685.1};	--	GO:0016021,integral component of membrane	Sulfite exporter TauE/SafE
Cluster-2683.191494	2	K11968 ariadne-1 [EC:2.3.2.31] | (RefSeq) probable E3 ubiquitin-protein ligase ARI2 isoform X1 (A)	PREDICTED: non-symbiotic hemoglobin 2 [Gossypium arboreum]	RecName: Full=Non-symbiotic hemoglobin 2; AltName: Full=GOShi GLB2; Short=Hb2;	SubName: Full=Uncharacterized protein {ECO:0000313|EMBL:KJB14805.1};	Globins and related hemoproteins	GO:0020037,heme binding; GO:0046872,metal ion binding; GO:0019825,oxygen binding	Globin
Cluster-2683.39179	2	K11968 ariadne-1 [EC:2.3.2.31] | (RefSeq) probable E3 ubiquitin-protein ligase ARI2 (A)	RING/U-box superfamily protein isoform 4 [Theobroma cacao]	RecName: Full=Probable E3 ubiquitin-protein ligase ARI1; EC=2.3.2.27 {ECO:0000250|UniProtKB:Q9Y4X5}; AltName: Full=ARIADNE-like protein ARI1; AltName: Full=Protein ariadne homolog 1; AltName: Full=RING-type E3 ubiquitin transferase ARI1 {ECO:0000305};	RecName: Full=RING-type E3 ubiquitin transferase {ECO:0000256|SAAS:SAAS00970528}; EC=2.3.2.27 {ECO:0000256|SAAS:SAAS00970528};	Predicted E3 ubiquitin ligase	GO:0005737,cytoplasm; GO:0000151,ubiquitin ligase complex; GO:0046872,metal ion binding; GO:0031624,ubiquitin conjugating enzyme binding; GO:0061630,ubiquitin protein ligase activity; GO:0032436,positive regulation of proteasomal ubiquitin-dependent protein catabolic process; GO:0000209,protein polyubiquitination; GO:0042787,NA	--
Cluster-2683.52518	2	K11855 ubiquitin carboxyl-terminal hydrolase 36/42 [EC:3.4.19.12] | (RefSeq) ubiquitin carboxyl-terminal hydrolase 36 (A)	LOW QUALITY PROTEIN: 36.4 kDa proline-rich protein-like [Sesamum indicum]	RecName: Full=36.4 kDa proline-rich protein;	SubName: Full=36.4 kDa proline-rich protein-like {ECO:0000313|RefSeq:XP_016696423.1};	--	--	Hydrophobic seed protein
Cluster-2683.187287	2	K11807 WD and tetratricopeptide repeats protein 1 | (RefSeq) WD repeat protein iqw1-like (A)	PREDICTED: WD repeat protein iqw1-like [Gossypium arboreum]	RecName: Full=COMPASS-like H3K4 histone methylase component WDR5A {ECO:0000303|PubMed:19567704}; Short=AtWDR5A {ECO:0000303|PubMed:19567704};	SubName: Full=WD repeat protein iqw1-like {ECO:0000313|RefSeq:XP_016748865.1, ECO:0000313|RefSeq:XP_016748866.1};	WD40 repeat protein	GO:0005634,nucleus; GO:0048188,Set1C/COMPASS complex; GO:0042393,histone binding; GO:0008168,methyltransferase activity; GO:0010228,vegetative to reproductive phase transition of meristem	WD domain, G-beta repeat
Cluster-2683.109977	2	K11722 bromodomain-containing protein 4 | (RefSeq) hypothetical protein (A)	PREDICTED: bromodomain testis-specific protein-like isoform X1 [Gossypium hirsutum]	RecName: Full=Transcription factor GTE6; AltName: Full=Bromodomain-containing protein GTE6; AltName: Full=Protein GENERAL TRANSCRIPTION FACTOR GROUP E6; AltName: Full=Protein GLOBAL TRANSCRIPTION FACTOR GROUP E6;	SubName: Full=bromodomain testis-specific protein-like isoform X1 {ECO:0000313|RefSeq:XP_016711656.1};	Transcription initiation factor TFIID, subunit BDF1 and related bromodomain proteins	GO:0005634,nucleus; GO:0016569,covalent chromatin modification; GO:0007275,multicellular organism development; GO:0006355,regulation of transcription, DNA-templated; GO:0006351,transcription, DNA-templated	Bromodomain
Cluster-2683.142798	2	K11722 bromodomain-containing protein 4 | (RefSeq) hypothetical protein (A)	PREDICTED: bromodomain testis-specific protein-like isoform X1 [Gossypium hirsutum]	RecName: Full=Transcription factor GTE6; AltName: Full=Bromodomain-containing protein GTE6; AltName: Full=Protein GENERAL TRANSCRIPTION FACTOR GROUP E6; AltName: Full=Protein GLOBAL TRANSCRIPTION FACTOR GROUP E6;	SubName: Full=bromodomain testis-specific protein-like isoform X1 {ECO:0000313|RefSeq:XP_016711656.1};	Transcription initiation factor TFIID, subunit BDF1 and related bromodomain proteins	GO:0005634,nucleus; GO:0016569,covalent chromatin modification; GO:0007275,multicellular organism development; GO:0006355,regulation of transcription, DNA-templated; GO:0006351,transcription, DNA-templated	Bromodomain
Cluster-2683.248989	2	K11717 cysteine desulfurase / selenocysteine lyase [EC:2.8.1.7 4.4.1.16] | (RefSeq) cysteine desulfurase 1, chloroplastic (A)	Chloroplastic NIFS-like cysteine desulfurase isoform 2 [Theobroma cacao]	RecName: Full=Cysteine desulfurase 1, chloroplastic {ECO:0000303|PubMed:12033984}; EC=2.8.1.7 {ECO:0000269|PubMed:12033984, ECO:0000269|PubMed:12427997, ECO:0000269|PubMed:15480755, ECO:0000269|PubMed:16455656}; AltName: Full=NIFS-like protein 1 {ECO:0000303|PubMed:12427997}; Short=CpNifS1; AltName: Full=Plastid sufS-like protein; AltName: Full=Protein AtCpNifS; AltName: Full=Selenocysteine lyase…	SubName: Full=Chloroplastic NIFS-like cysteine desulfurase isoform 2 {ECO:0000313|EMBL:EOY32953.1};	Cysteine desulfurase NFS1	GO:0009507,chloroplast; GO:0009570,chloroplast stroma; GO:0031071,cysteine desulfurase activity; GO:0030170,pyridoxal phosphate binding; GO:0009000,selenocysteine lyase activity; GO:0006534,cysteine metabolic process; GO:0018283,iron incorporation into metallo-sulfur cluster; GO:0010269,response to selenium ion; GO:0001887,selenium compound metabolic process; GO:0006790,sulfur compound metabolic …	Aminotransferase class-V
Cluster-2683.146891	2	K11699 RNA-dependent RNA polymerase [EC:2.7.7.48] | (RefSeq) RNA-dependent RNA polymerase 6-like (A)	PREDICTED: RNA-dependent RNA polymerase 6-like [Gossypium hirsutum]	RecName: Full=RNA-dependent RNA polymerase 6; Short=AtRDRP6; EC=2.7.7.48; AltName: Full=Protein SILENCING DEFECTIVE 1; AltName: Full=Protein SUPPRESSOR OF GENE SILENCING 2; AltName: Full=RNA-directed RNA polymerase 6;	RecName: Full=RNA-dependent RNA polymerase {ECO:0000256|RuleBase:RU363098}; EC=2.7.7.48 {ECO:0000256|RuleBase:RU363098};	RNA-directed RNA polymerase QDE-1 required for posttranscriptional gene silencing and RNA interference	GO:0005634,nucleus; GO:0003887,DNA-directed DNA polymerase activity; GO:0003723,RNA binding; GO:0003968,RNA-directed 5'-3' RNA polymerase activity; GO:0048440,carpel development; GO:0051607,defense response to virus; GO:0031047,gene silencing by RNA; GO:0048467,gynoecium development; GO:0048366,leaf development; GO:0010492,maintenance of shoot apical meristem identity; GO:0030422,production of si…	RNA dependent RNA polymerase
[truncated: 1,554 more rows]

## Sheet: Table S6
Table S6. The functional annotation of the genes falling into subclass 6.
Gene	Group	KEGG	NR	Swissprot	Tremble	KOG	GO	Pfam
Cluster-10310.0	6	--	--	--	--	--	--	--
Cluster-10467.0	6	K06943 nucleolar GTP-binding protein | (RefSeq) uncharacterized protein LOC108835530 (A)	PREDICTED: uncharacterized protein LOC107889922 [Gossypium hirsutum]	RecName: Full=Uncharacterized mitochondrial protein AtMg00310; AltName: Full=ORF154;	SubName: Full=uncharacterized protein LOC107889922 {ECO:0000313|RefSeq:XP_016669949.1};	FOG: Reverse transcriptase	GO:0005739,mitochondrion	--
[truncated: 5,545 more rows]

## Sheet: Table S7
Table S7. Summary of the core conserved differential expression unigenes across the three compared groups (B vs BR, B vs HY and B vs JO groups)
all_ID	B_vs_HY	B_vs_BR	B_vs_JO	KEGG	NR	Swissprot	Tremble	KOG	GO	Pfam
[truncated: 4,274 more rows]

## Sheet: Table S8
Table S8. Summary of the differential expression genes associated with potential regulation of anthocyanin and flavonol biosynthesis.
[truncated: 125 more rows]
